# Supplementary material for: Decoding nuclear-encoded mitochondrial genes in major depressive disorder: A multi-omics perspective
Source: Psychol Med. 2025 Nov 18;55:e350. doi: 10.1017/S0033291725102559 (PMC13058647; doi:10.1017/S0033291725102559)
Supplement: Liao et al. supplementary material [file S0033291725102559sup001.xlsx]

## Sheet: Index
	Index
	Table S1. Information of included studies and consortia
	Table S2. Summary data-level Mendelian randomization analysis for association between mitochondrial gene methylations and major depressive disorder (PGC)
	Table S3. Summary data-level Mendelian randomization analysis for association between mitochondrial gene methylations and major depressive disorder (FinnGen)
	Table S4. Summary data-level Mendelian randomization analysis for association between mitochondrial gene expression and major depressive disorder (PGC)
	Table S5. Summary data-level Mendelian randomization analysis for association between mitochondrial gene expression and major depressive disorder (FinnGen)
	Table S6. Summary data-level Mendelian randomization analysis for association between mitochondrial proteins and major depressive disorder (PGC and FinnGen)
	Table S7. The result of forward SMR analysis between Mitochondria genes and major depressive disorder
	Table S8. Association between methylation and expression, expression and protein abundance of mitochondrial-related genes
	Table S9. Associations of genetically predicted methylation, expression, and protein of candidate gene with major depressive disorder

## Sheet: TableS1
	Table S1. Information of included studies and consortia
	Exposure/Outcome	Consortium/First author	Participants	Pubmed ID/Web source
	mQTL	Josine L Min et al.	32,851 European individuals	34493871
	eQTL	eQTLGen Consortium	31,684 individuals (majority of samples were of European ancestry)	https://www.eqtlgen.org/cis-eqtls.html
	Tissue-specific eQTL	The Genotype-Tissue Expression Project	943 individuals	https://gtexportal.org/home/datasets
	pQTL	Maik Pietzner et al.	10708 European individuals	34648354
	major depressive disorder	Psychiatric Genomics Consortium	246,363 individuals diagnosed with major depressive disorder and 561,190 ancestry-matched controls.	https://pgc.unc.edu/for-researchers/download-results/
	major depressive disorder	The FinnGen study	59,333 cases and 434,831 controls	https://www.finngen.fi/fi
	QTL, quantitative trait loci
	Number of loci retained for SMR analysis across QTL layers and cohorts
	QTL type	Cohort	Number of loci retained for SMR analysis
	mQTL (DNA methylation sites)	PGC	5,075 CpG sites
		FinnGen	5,092 CpG sites
	eQTL (gene expression traits)	PGC	861 genes
		FinnGen	863 genes
	pQTL (protein abundance traits)	PGC	92 proteins
		FinnGen	92 proteins
	Number of brain region eQTLs retained for SMR analysis in PGC and FinnGen cohorts
	Brain region	PGC (number of genes)	FinnGen (number of genes)
	Amygdala	90	91
	Anterior cingulate cortex (BA24)	125	126
	Caudate basal ganglia	209	212
	Cerebellar Hemisphere	242	246
	Cerebellum	296	299
	Cortex	260	263
	Frontal Cortex (BA9)	200	203
	Hippocampus	140	140
	Hypothalamus	149	151
	Nucleus accumbens (basal ganglia)	215	217
	Putamen (basal ganglia)	172	173
	Substantia nigra	79	81

## Sheet: TableS2-mqtl (PGC)
	Table S2. Summary data-level Mendelian randomization analysis for association between mitochondrial gene methylations and major depressive disorder (PGC)
	Gene	ProbeID	topSNP	Beta	SE	OR (95% CI)	P-value	P value (HEIDI test)	nsnp_HEIDI	FDR Porrection	PPH4	H4/（H3+H4）
	VARS2	cg15848685	rs3130566	-0.0613355	0.00845421	0.94 (0.93-0.96)	4.01571e-13	0.02558	20	2.18766e-09	0.999918	0.999918
	VARS2	cg12457901	rs3094669	-0.061868	0.00854818	0.94 (0.92-0.96)	4.56811e-13	0.0476697	20	2.21732e-09	0.999913	0.999913
	VARS2	cg16958594	rs3094669	-0.0636202	0.00879485	0.94 (0.92-0.95)	4.69632e-13	0.0200616	20	2.21732e-09	0.999913	0.999913
	VARS2	cg02601318	rs3130566	-0.13378	0.019044	0.87 (0.84-0.91)	2.14414e-12	0.031548	20	6.46172e-09	0.999918	0.999918
	VARS2	cg24268004	rs3094669	-0.138858	0.0199159	0.87 (0.84-0.9)	3.11996e-12	0.0679305	20	7.89139e-09	0.999913	0.999913
	VARS2	cg26467571	rs3094669	-0.168008	0.0245113	0.85 (0.81-0.89)	7.16696e-12	0.0401859	20	1.42978e-08	0.999913	0.999913
	MCCD1	cg00144673	rs3130063	-0.141597	0.0223005	0.87 (0.83-0.91)	2.1604e-10	0.0813058	20	2.37212e-07	0.990267	0.990267
	VARS2	cg19054685	rs3094669	-0.262061	0.041374	0.77 (0.71-0.83)	2.38969e-10	0.124358	20	2.58382e-07	0.999914	0.999914
	VARS2	cg27525647	rs3094669	-0.318711	0.0532226	0.73 (0.66-0.81)	2.1209e-09	0.332921	4	1.24651e-06	0.999914	0.999914
	MRPS18B	cg12245402	rs1800628	0.331747	0.0612936	1.39 (1.24-1.57)	6.21789e-08	0.0196239	4	2.31159e-05	0.995234	0.995234
	PPTC7	cg08752433	rs12231707	-0.0975843	0.0196065	0.91 (0.87-0.94)	6.45297e-07	0.657566	20	0.000168637	0.999791	0.999814
	MSRA	cg18786515	rs6601443	-0.0737801	0.0173123	0.93 (0.9-0.96)	2.02862e-05	0.256705	20	0.0030278	0.985001	0.98571
	SLC30A9	cg07260532	rs2581434	-0.0717738	0.0182777	0.93 (0.9-0.96)	8.60618e-05	0.162485	20	0.00888482	0.991496	0.994639
	VARS2	cg26784891	rs3734852	0.0991174	0.0254035	1.1 (1.05-1.16)	9.55115e-05	0.0405998	20	0.00966676	0.496074	0.496571
	MACROD1	cg05555928	rs683686	0.0240897	0.00633754	1.02 (1.01-1.04)	0.000144049	0.604167	20	0.0128323	0.99324	0.999438
	MACROD1	cg26318627	rs683686	0.0305761	0.00804938	1.03 (1.01-1.05)	0.000145537	0.566613	20	0.0129022	0.994324	0.999539
	SLC30A9	cg10652277	rs34567573	0.0685832	0.0180874	1.07 (1.03-1.11)	0.000149581	0.0818648	20	0.0131027	0.987479	0.99209
	MACROD1	cg09375205	rs683686	0.0875814	0.0233532	1.09 (1.04-1.14)	0.00017663	0.262229	20	0.0147426	0.994489	0.999661
	NT5DC2	cg00108715	rs6445528	-0.0944034	0.0254992	0.91 (0.87-0.96)	0.000213729	0.171041	20	0.0167162	0.974553	0.982224
	NT5DC2	cg02231066	rs7638808	0.078496	0.0212192	1.08 (1.04-1.13)	0.000216201	0.0109336	20	0.0168629	0.981953	0.989205
	MSRA	cg26621943	rs4316191	0.0959927	0.0261113	1.1 (1.05-1.16)	0.00023665	0.0784303	20	0.0179	0.99164	0.999465
	COMT	cg19930203	rs2240715	0.082951	0.0226083	1.09 (1.04-1.14)	0.000243451	0.0393536	17	0.0182739	0.99032	0.998584
	NT5DC2	cg18337363	rs1133415	0.142526	0.0388865	1.15 (1.07-1.24)	0.000247172	0.0953055	4	0.018436	0.992704	0.999928
	GRPEL1	cg03567896	rs4689588	-0.0338139	0.00927629	0.97 (0.95-0.98)	0.000267185	0.211369	20	0.0194574	0.995776	0.999538
	NT5DC2	cg14886990	rs7638808	-0.123515	0.0339849	0.88 (0.83-0.94)	0.000278633	0.155692	15	0.0200133	0.982191	0.989518
	NT5DC2	cg07148594	rs7639267	-0.0550191	0.0152775	0.95 (0.92-0.98)	0.000316609	0.0898077	20	0.0218863	0.958813	0.97091
	LYRM4	cg19080053	rs2764144	-0.0763494	0.0212881	0.93 (0.89-0.97)	0.000335167	0.666099	20	0.0227911	0.985869	0.996752
	ACSF3	cg06035645	rs35118496	-0.0211215	0.00597074	0.98 (0.97-0.99)	0.000403941	0.984046	20	0.0261621	0.98433	0.999347
	ACSF3	cg06245181	rs4782441	-0.0379468	0.0107483	0.96 (0.94-0.98)	0.000414796	0.996935	20	0.0267606	0.984403	0.999422
	SLC30A9	cg19303434	rs34215985	-0.232229	0.0659955	0.79 (0.7-0.9)	0.000433392	0.496602	9	0.0277015	0.98873	0.996196
	ACSF3	cg00759803	rs4782441	-0.0651914	0.0185705	0.94 (0.9-0.97)	0.000447296	0.978391	20	0.0283471	0.984438	0.99946
	NT5DC2	cg07757611	rs66782572	-0.179254	0.0515445	0.84 (0.76-0.92)	0.000505812	0.0387737	3	0.0311091	0.991297	0.999652
	MSRA	cg11548083	rs12547997	-0.0206788	0.00595072	0.98 (0.97-0.99)	0.000510828	0.743245	20	0.031336	0.435297	0.446939
	ACSF3	cg06572911	rs4782441	-0.115695	0.0335608	0.89 (0.83-0.95)	0.000566199	0.924439	20	0.0339114	0.98364	0.99948
	NDUFS3	cg11341028	rs7945312	-0.117925	0.0342739	0.89 (0.83-0.95)	0.000580307	0.197084	14	0.0344781	0.932347	0.946183
	ACSF3	cg06847021	rs35118496	-0.12698	0.0370033	0.88 (0.82-0.95)	0.000600053	0.250099	20	0.0353321	0.980393	0.999458
	MSRA	cg26966828	rs12547997	-0.105176	0.0309199	0.9 (0.85-0.96)	0.000670049	0.0982953	20	0.0382382	0.979189	0.999224
	CLYBL	cg12851717	rs9557319	-0.0858448	0.0252387	0.92 (0.87-0.96)	0.000670635	0.175293	5	0.0382408	0.988875	0.999966
	ACSF3	cg16451525	rs8058601	-0.132502	0.039044	0.88 (0.81-0.95)	0.000689646	0.959432	9	0.0391201	0.977508	0.999549
	ABCB8	cg26175729	rs11769256	-0.0274328	0.00809571	0.97 (0.96-0.99)	0.000702614	0.148901	20	0.0395949	0.977614	0.999817
	NDUFA2	cg18004175	rs778595	0.0542991	0.0160918	1.06 (1.02-1.09)	0.000739918	0.90844	20	0.0409229	0.970227	0.996945
	OXSM	cg13244293	rs1286646	-0.131974	0.0393834	0.88 (0.81-0.95)	0.000805172	0.169587	4	0.0433471	0.988308	0.999931
	ACADS	cg01225086	rs34673751	0.206574	0.0618053	1.23 (1.09-1.39)	0.000830744	0.131969	8	0.0443028	0.98024	0.999694
	PTPMT1	cg05377527	rs12798028	-0.0285049	0.00854376	0.97 (0.96-0.99)	0.000848871	0.0104434	20	0.0448609	0.858968	0.885104
	MSRA	cg21915799	rs11989640	-0.0270135	0.00815162	0.97 (0.96-0.99)	0.000920114	0.62255	20	0.0470324	0.33768	0.348616
	MRPS33	cg21776010	rs38741	0.0480048	0.0144932	1.05 (1.02-1.08)	0.000925563	0.705028	20	0.0472427	0.970404	0.995336
	MSRA	cg22646726	rs12548025	-0.189597	0.0576738	0.83 (0.74-0.93)	0.00101115	0.362518	4	0.0502354	0.984451	0.999882
	NT5DC2	cg07507251	rs12489828	-0.0154389	0.00470972	0.98 (0.98-0.99)	0.00104509	0.0159845	20	0.0514524	0.790543	0.818614
	MSRA	cg22917652	rs35338507	-0.0445905	0.0136593	0.96 (0.93-0.98)	0.00109668	0.0737547	20	0.0532704	0.677536	0.712983
	IVD	cg08129084	rs8033938	-0.0253335	0.00776587	0.97 (0.96-0.99)	0.00110567	0.91737	20	0.05356	0.968677	0.998059
	MSRA	cg15633056	rs11249992	-0.0395224	0.0122006	0.96 (0.94-0.98)	0.00119791	0.428152	20	0.0564451	0.872038	0.936505
	IVD	cg02378269	rs8033938	-0.0671285	0.0207329	0.94 (0.9-0.97)	0.00120462	0.988329	20	0.0565864	0.969761	0.999298
	IVD	cg26886850	rs8033938	-0.0811209	0.0251546	0.92 (0.88-0.97)	0.00126019	0.998993	14	0.0583176	0.969377	0.999301
	ACADS	cg27522780	rs35525135	0.0873324	0.0271557	1.09 (1.03-1.15)	0.00129996	0.013167	20	0.0595308	0.952678	0.986489
	IDE	cg18909516	rs7898114	-0.0559571	0.0174113	0.95 (0.91-0.98)	0.00130975	0.421517	20	0.0597376	0.970966	0.99819
	IVD	cg09655862	rs8033938	-0.101943	0.0318401	0.9 (0.85-0.96)	0.00136607	0.830984	12	0.0614264	0.969844	0.999317
	MTCH2	cg07304015	rs7124681	0.126142	0.0394618	1.13 (1.05-1.23)	0.00139078	0.0160137	7	0.0620841	0.848656	0.877672
	NT5DC2	cg00317010	rs7614981	-0.0812476	0.0254812	0.92 (0.88-0.97)	0.00142997	0.0251566	20	0.0631373	0.896887	0.936535
	TOP3A	cg23045404	rs921865	0.194413	0.0610415	1.21 (1.08-1.37)	0.00144793	0.16868	5	0.0634945	0.973885	0.998507
	C12orf65	cg16195804	rs9739070	0.175533	0.0552157	1.19 (1.07-1.33)	0.00147761	0.441084	20	0.0642588	0.967373	0.997785
	NT5DC2	cg11126497	rs1010553	0.0703473	0.0222993	1.07 (1.03-1.12)	0.00160672	0.0211402	20	0.0678531	0.868126	0.914088
	TOMM5	cg14293614	rs13296887	-0.043483	0.013794	0.96 (0.93-0.98)	0.00161987	0.0462473	20	0.0681644	0.955878	0.998035
	NDUFA7	cg09799873	rs8108103	-0.0334024	0.0105999	0.97 (0.95-0.99)	0.00162608	0.117748	17	0.0682839	0.975844	0.998443
	NDUFA7	cg27593688	rs7250792	0.0379914	0.012063	1.04 (1.01-1.06)	0.00163596	0.0889827	20	0.0685674	0.974992	0.998244
	NT5DC2	cg13284614	rs12489828	-0.138454	0.0441335	0.87 (0.8-0.95)	0.00170593	0.0494047	7	0.0700382	0.953531	0.997406
	OXR1	cg22124775	rs1580428	-0.0509613	0.0162862	0.95 (0.92-0.98)	0.0017533	0.450015	20	0.0714035	0.949833	0.999205
	NDUFA7	cg01045611	rs2336573	-0.0931853	0.0298356	0.91 (0.86-0.97)	0.0017884	0.218735	9	0.0722252	0.978267	0.998672
	LYRM4	cg21459266	rs394252	0.0453804	0.0145397	1.05 (1.02-1.08)	0.0018016	0.0612319	20	0.0726	0.937933	0.999612
	ACSF3	cg02691035	rs7202765	-0.0254727	0.00816671	0.97 (0.96-0.99)	0.00181409	0.918509	20	0.0729559	0.938623	0.997368
	SCP2	cg03528519	rs11804953	0.0927836	0.0297659	1.1 (1.04-1.16)	0.00182636	0.387744	15	0.0733246	0.972821	0.998884
	C12orf65	cg19016782	rs4759409	-0.0227925	0.00732726	0.98 (0.96-0.99)	0.00186678	0.843167	20	0.0741844	0.943212	0.995178
	ACSF3	cg01427313	rs3743979	-0.0721295	0.0232062	0.93 (0.89-0.97)	0.00188229	0.692003	20	0.0744931	0.943533	0.998177
	MDH2	cg16489192	rs3757594	0.0175476	0.00565123	1.02 (1.01-1.03)	0.00190215	0.164504	20	0.0748857	0.93034	0.995621
	STYXL1	cg16489192	rs3757594	0.0175476	0.00565123	1.02 (1.01-1.03)	0.00190215	0.164504	20	0.0748857	0.93034	0.995621
	AKR7A2	cg00784105	rs7525784	0.153847	0.049611	1.17 (1.06-1.29)	0.00192818	0.984092	3	0.0753826	0.961945	0.999889
	IDE	cg18197594	rs17107734	0.0287725	0.00928334	1.03 (1.01-1.05)	0.00193933	0.223331	20	0.075735	0.955268	0.99528
	ALAS1	cg07598930	rs352166	0.0366449	0.0118783	1.04 (1.01-1.06)	0.00203527	0.0247432	20	0.078167	0.817362	0.874649
	PRELID2	cg11609571	rs10477291	-0.0274579	0.00891856	0.97 (0.96-0.99)	0.0020788	0.855408	8	0.0791476	0.975755	0.99976
	PRELID2	cg09546802	rs10477291	-0.0285309	0.00926833	0.97 (0.95-0.99)	0.00208174	0.976934	7	0.0792125	0.975746	0.999751
	PRELID2	cg12470775	rs10477291	-0.0288688	0.00938069	0.97 (0.95-0.99)	0.00208762	0.641931	8	0.0792535	0.975758	0.999763
	PINK1	cg17508639	rs143786694	-0.0412896	0.0134357	0.96 (0.93-0.99)	0.00211829	0.0114225	20	0.0798077	0.963781	0.999903
	MACROD1	cg26467918	rs1011219	-0.055853	0.0182033	0.95 (0.91-0.98)	0.00215282	0.294212	20	0.0806479	0.937433	0.995194
	MSRA	cg17475643	rs11249996	0.0622206	0.0202846	1.06 (1.02-1.11)	0.00215943	0.320044	20	0.0807575	0.889949	0.971195
	NDUFA2	cg16577123	rs2245643	0.0293188	0.00956977	1.03 (1.01-1.05)	0.00218629	0.818999	20	0.0812077	0.913189	0.987508
	NDUFA2	cg25691754	rs2245640	0.0581518	0.0190738	1.06 (1.02-1.1)	0.00229768	0.876588	20	0.0836414	0.914747	0.990752
	MACROD1	cg12874671	rs1684950	0.0213357	0.00700854	1.02 (1.01-1.04)	0.00233265	0.944878	20	0.0843521	0.916041	0.998242
	MDH2	cg06772202	rs13240967	0.0610868	0.0200768	1.06 (1.02-1.11)	0.00234499	0.666593	20	0.08447	0.928031	0.996527
	STYXL1	cg06772202	rs13240967	0.0610868	0.0200768	1.06 (1.02-1.11)	0.00234499	0.666593	20	0.08447	0.928031	0.996527
	ABCB10	cg11742688	rs3738187	-0.0131402	0.00432644	0.99 (0.98-1)	0.00238805	0.617646	20	0.08528	0.927435	0.996851
	ABCB10	cg00355656	rs3738187	-0.0154133	0.00507556	0.98 (0.97-0.99)	0.00239123	0.647628	20	0.08528	0.928307	0.997858
	PC	cg21628794	rs11600959	-0.0329551	0.0108591	0.97 (0.95-0.99)	0.00240699	0.305359	20	0.085618	0.534357	0.558292
	ACSF3	cg07661835	rs7202996	-0.0731315	0.0241789	0.93 (0.89-0.97)	0.00248959	0.873738	20	0.08761	0.917828	0.99679
	PIF1	cg23845646	rs11638428	0.0261646	0.00866717	1.03 (1.01-1.04)	0.00253762	0.302686	20	0.0886655	0.907432	0.996216
	MDH2	cg26942532	rs8200	0.0270984	0.00898034	1.03 (1.01-1.05)	0.00254847	0.0368532	20	0.0886655	0.913797	0.99462
	STYXL1	cg26942532	rs8200	0.0270984	0.00898034	1.03 (1.01-1.05)	0.00254847	0.0368532	20	0.0886655	0.913797	0.99462
	PC	cg03178691	rs11227610	-0.0704888	0.0234127	0.93 (0.89-0.98)	0.0026064	0.17908	20	0.0897096	0.913699	0.976701
	VDAC3	cg03082934	rs11993672	-0.192372	0.0639188	0.82 (0.73-0.94)	0.00261571	0.335233	7	0.0899258	0.973489	0.999331
	MRPL48	cg18552020	rs11235911	-0.156425	0.0519985	0.86 (0.77-0.95)	0.00262749	0.551162	9	0.0901776	0.955591	0.999033
	MSRA	cg09974041	rs7824225	0.0525821	0.0174992	1.05 (1.02-1.09)	0.00265732	0.685969	20	0.0908931	0.800611	0.880968
	MACROD1	cg15188398	rs734762	0.0187042	0.00623819	1.02 (1.01-1.03)	0.00271451	0.118686	20	0.0922451	0.922604	0.993405
	FASTK	cg14323210	rs2303942	0.0326892	0.0109167	1.03 (1.01-1.06)	0.00274955	0.272538	20	0.0927474	0.907083	0.998802
	FASTK	cg01139039	rs2303942	0.0328689	0.0109769	1.03 (1.01-1.06)	0.00275017	0.352854	20	0.0927474	0.907623	0.999457
	MACROD1	cg24687543	rs60394481	-0.0331686	0.0110804	0.97 (0.95-0.99)	0.00275837	0.183999	20	0.0929578	0.921843	0.993618
	MSRA	cg19851009	rs4512422	-0.125803	0.0420986	0.88 (0.81-0.96)	0.00280542	0.655454	20	0.0936961	0.921229	0.9658
	LYRM4	cg12306343	rs200870	-0.0495305	0.0165874	0.95 (0.92-0.98)	0.00282615	0.783196	20	0.0940733	0.918259	0.99897
	MACROD1	cg06268327	rs599549	0.0249648	0.00836125	1.03 (1.01-1.04)	0.00282861	0.283754	20	0.0940733	0.946931	0.996181
	LYRM4	cg11983857	rs200868	-0.032556	0.0109404	0.97 (0.95-0.99)	0.00292263	0.74397	20	0.0960404	0.917549	0.998659
	FASTK	cg19835606	rs2303942	0.0679166	0.0228327	1.07 (1.02-1.12)	0.0029343	0.210984	20	0.096088	0.899665	0.999866
	FASTK	cg18068487	rs2303942	0.0699367	0.0235239	1.07 (1.02-1.12)	0.00294897	0.455366	17	0.0963104	0.907954	0.999884
	FASTK	cg03930004	rs2303942	-0.0675752	0.0227326	0.93 (0.89-0.98)	0.00295281	0.530083	20	0.0963469	0.905589	0.999873
	MRPL33	cg05938007	rs13027427	-0.135919	0.0457252	0.87 (0.8-0.95)	0.00295357	0.332927	8	0.096349	0.936757	0.997801
	MDH2	cg25797912	rs1639609	0.0560491	0.0189262	1.06 (1.02-1.1)	0.00306183	0.181486	20	0.0987642	0.915238	0.995474
	STYXL1	cg25797912	rs1639609	0.0560491	0.0189262	1.06 (1.02-1.1)	0.00306183	0.181486	20	0.0987642	0.915238	0.995474
	ACSF3	cg16488021	rs3743979	-0.177347	0.0598915	0.84 (0.74-0.94)	0.00306505	0.868275	20	0.0988027	0.972106	0.999234
	ACLY	cg05550919	rs118187743	-0.155615	0.0525716	0.86 (0.77-0.95)	0.00307578	0.524298	7	0.0989613	0.969189	0.999344
	FASTK	cg10702041	rs9097	-0.0586647	0.0198337	0.94 (0.91-0.98)	0.0030981	0.141591	20	0.0993709	0.902376	0.999866
	RECQL4	cg17926016	rs756627	0.0697087	0.0236312	1.07 (1.02-1.12)	0.00317916	0.0682134	20	0.100391	0.901745	0.999387
	IVD	cg26738606	rs73387098	0.154939	0.0525265	1.17 (1.05-1.29)	0.00318063	0.227998	4	0.100395	0.962241	0.999959
	MSRA	cg00629382	rs9650651	-0.0326317	0.0110667	0.97 (0.95-0.99)	0.00319192	0.675447	20	0.100469	0.146201	0.152575
	ALAS1	cg13241645	rs352170	0.0334006	0.011332	1.03 (1.01-1.06)	0.00320409	0.0217514	20	0.100649	0.715968	0.78339
	FASTK	cg15922246	rs9097	-0.0840584	0.0286185	0.92 (0.87-0.97)	0.00331181	0.775491	9	0.102787	0.902772	0.999088
	LDHD	cg07320140	rs8059411	-0.0637227	0.0217574	0.94 (0.9-0.98)	0.00340299	0.0507728	20	0.10424	0.89065	0.999451
	MACROD1	cg01203828	rs499118	0.127821	0.0436509	1.14 (1.04-1.24)	0.00340878	0.957814	6	0.10428	0.915162	0.99864
	MRPL33	cg22759265	rs35463245	0.111684	0.0381525	1.12 (1.04-1.2)	0.00341917	0.0864159	15	0.10442	0.908151	0.981497
	LDHD	cg16540789	rs8059411	-0.0674499	0.0230535	0.93 (0.89-0.98)	0.00343573	0.102893	20	0.104652	0.887744	0.999464
	ACSF3	cg08015503	rs4782443	-0.0368316	0.0126206	0.96 (0.94-0.99)	0.00351866	0.618673	20	0.106289	0.896931	0.996374
	ALDH5A1	cg25375764	rs11759284	-0.0557556	0.0191291	0.95 (0.91-0.98)	0.00356035	0.628127	20	0.106874	0.886069	0.99829
	MACROD1	cg08317133	rs683996	-0.0904589	0.0310805	0.91 (0.86-0.97)	0.00360883	0.146384	20	0.107795	0.90767	0.99442
	MSRA	cg01043583	rs7824225	0.142331	0.0489497	1.15 (1.05-1.27)	0.00364091	0.360756	10	0.108169	0.935599	0.999277
	ACSF3	cg01472317	rs11645063	0.0573848	0.0197375	1.06 (1.02-1.1)	0.00364446	0.560336	20	0.108224	0.89169	0.996306
	C12orf65	cg10672416	rs10744150	0.0342258	0.0118275	1.03 (1.01-1.06)	0.00380684	0.276494	20	0.110832	0.885466	0.990583
	MDH2	cg24776471	rs1104879	0.140976	0.0487447	1.15 (1.05-1.27)	0.00382642	0.782337	3	0.111041	0.918562	0.996947
	STYXL1	cg24776471	rs1104879	0.140976	0.0487447	1.15 (1.05-1.27)	0.00382642	0.782337	3	0.111041	0.918562	0.996947
	ACSF3	cg26950739	rs8052780	0.0124231	0.00430094	1.01 (1-1.02)	0.00387141	0.451939	20	0.111643	0.89326	0.995055
	LDHD	cg03991512	rs7189156	-0.0596303	0.0206638	0.94 (0.9-0.98)	0.00390492	0.0669437	20	0.112077	0.88058	0.999363
	LDHD	cg09899215	rs7189156	-0.0676572	0.0234954	0.93 (0.89-0.98)	0.00398193	0.102563	20	0.113278	0.876783	0.999344
	SLC25A42	cg02595575	rs4808913	0.0420212	0.0146526	1.04 (1.01-1.07)	0.00413303	0.318332	20	0.115923	0.898026	0.998295
	FASTK	cg11082959	rs2303939	0.0887318	0.0309503	1.09 (1.03-1.16)	0.00414498	0.26041	8	0.11612	0.894053	0.999891
	MTFR1	cg10217953	rs14213	-0.11805	0.0413456	0.89 (0.82-0.96)	0.00430109	0.196206	6	0.118732	0.855568	0.997628
	ALDH5A1	cg23839074	rs10456305	-0.0761952	0.0267243	0.93 (0.88-0.98)	0.00435608	0.691254	20	0.119764	0.867958	0.998013
	PRSS35	cg05914242	rs12195417	-0.0636513	0.0223303	0.94 (0.9-0.98)	0.0043658	0.691244	20	0.119866	0.868318	0.994244
	ALDH5A1	cg10286983	rs10456305	-0.0827842	0.0290949	0.92 (0.87-0.97)	0.00443675	0.385025	20	0.120829	0.871961	0.998966
	ACSF3	cg05671576	rs4782327	0.0690868	0.0243187	1.07 (1.02-1.12)	0.00449867	0.60717	20	0.121603	0.887829	0.996582
	PDSS1	cg06023341	rs2489589	0.0621444	0.0218763	1.06 (1.02-1.11)	0.00450121	0.572329	20	0.121649	0.870495	0.997598
	ALAS1	cg15698299	rs352168	0.0175927	0.00620357	1.02 (1.01-1.03)	0.00456969	0.014422	20	0.122833	0.682054	0.75179
	ACSF3	cg07882243	rs12325574	-0.0592577	0.0209338	0.94 (0.9-0.98)	0.0046444	0.0598092	20	0.124285	0.876577	0.995734
	STYXL1	cg08560164	rs6978677	-0.03517	0.0124292	0.97 (0.94-0.99)	0.00466011	0.122748	20	0.124588	0.864873	0.991711
	ACSF3	cg05314414	rs12443551	-0.104168	0.0368232	0.9 (0.84-0.97)	0.00467131	0.669823	17	0.124725	0.917468	0.997755
	ACSF3	cg16692470	rs4782327	0.0830211	0.0293479	1.09 (1.03-1.15)	0.0046714	0.421057	20	0.124725	0.881776	0.99605
	LDHD	cg03743982	rs10514390	-0.0748467	0.0264651	0.93 (0.88-0.98)	0.0046821	0.134405	20	0.124964	0.875047	0.999377
	LYRM4	cg16048851	rs200865	0.0858131	0.0303563	1.09 (1.03-1.16)	0.00470059	0.673938	20	0.125316	0.89717	0.999011
	STYXL1	cg03053427	rs6978677	-0.0458794	0.0162346	0.96 (0.93-0.99)	0.00471292	0.325824	20	0.125526	0.8665	0.992424
	LDHD	cg03085549	rs10514390	-0.0798167	0.0282664	0.92 (0.87-0.98)	0.00474679	0.197486	20	0.125968	0.86574	0.999326
	RECQL4	cg19996418	rs2721197	-0.0855235	0.0302959	0.92 (0.87-0.97)	0.00475857	0.213649	20	0.126047	0.865238	0.999052
	MACROD1	cg14842237	rs11231663	0.0136621	0.00484892	1.01 (1-1.02)	0.00483924	0.84819	20	0.127334	0.849577	0.994735
	ALDH1L1	cg08481491	rs9825571	-0.0147435	0.005233	0.99 (0.98-1)	0.00484131	0.341306	20	0.127342	0.849501	0.994631
	ALDH1L1	cg20988073	rs9825571	-0.0162135	0.00575524	0.98 (0.97-1)	0.004845	0.180904	20	0.127367	0.849586	0.994747
	LYRM4	cg00563771	rs452908	0.0171189	0.00607741	1.02 (1.01-1.03)	0.00485022	0.399788	20	0.127434	0.851332	0.997143
	ALDH1L1	cg21601837	rs9825571	-0.0190796	0.00677438	0.98 (0.97-0.99)	0.00485597	0.446975	20	0.127492	0.849863	0.995127
	MTHFS	cg12364461	rs12914365	-0.0666344	0.0236705	0.94 (0.89-0.98)	0.00487646	0.872057	20	0.127862	0.876664	0.999684
	MACROD1	cg17074656	rs11231663	0.0316172	0.0112406	1.03 (1.01-1.06)	0.00491167	0.94616	20	0.128476	0.847671	0.996651
	SLC25A42	cg04460816	rs11670239	0.0302206	0.010748	1.03 (1.01-1.05)	0.00492735	0.324563	20	0.128768	0.863126	0.997475
	SLC25A42	cg20141652	rs11670239	0.0310289	0.0110365	1.03 (1.01-1.05)	0.00493152	0.342128	20	0.128773	0.863408	0.99752
	SLC25A42	cg10665321	rs11666340	0.0311656	0.0110853	1.03 (1.01-1.05)	0.0049321	0.377751	20	0.128773	0.861209	0.99745
	ALDH1L1	cg16771578	rs9825571	-0.0345059	0.0122738	0.97 (0.94-0.99)	0.00493334	0.258195	20	0.128779	0.850056	0.995392
	PIF1	cg00463562	rs55869686	0.0740039	0.0263237	1.08 (1.02-1.13)	0.00493417	0.105661	20	0.128779	0.863333	0.99568
	HIBADH	cg05774698	rs12700830	-0.0195104	0.00694133	0.98 (0.97-0.99)	0.00494238	0.907046	20	0.128826	0.86179	0.995127
	ALDH1L1	cg11022432	rs9825571	-0.0495099	0.0176487	0.95 (0.92-0.99)	0.00502691	0.276138	20	0.13005	0.850152	0.995523
	ALDH1L1	cg07330230	rs9825571	-0.0644725	0.0230578	0.94 (0.9-0.98)	0.00517192	0.338537	20	0.132246	0.850166	0.995543
	MMAB	cg08884029	rs11836136	-0.0156737	0.00560773	0.98 (0.97-1)	0.00518957	0.185601	20	0.132563	0.490522	0.533507
	MMAB	cg13986417	rs11836136	-0.0172744	0.00618098	0.98 (0.97-0.99)	0.00519378	0.171807	20	0.132599	0.510438	0.55711
	MACROD1	cg27373749	rs11231662	-0.0149526	0.00535051	0.99 (0.97-1)	0.00519621	0.923527	20	0.132637	0.8424	0.996003
	MACROD1	cg04935121	rs11231662	-0.0233895	0.0083749	0.98 (0.96-0.99)	0.00522518	0.971584	20	0.132972	0.844898	0.996371
	MACROD1	cg18137308	rs11231662	-0.0225758	0.00808364	0.98 (0.96-0.99)	0.00522585	0.974084	20	0.132972	0.843029	0.996427
	RECQL4	cg21092687	rs3816732	0.113853	0.0407742	1.12 (1.03-1.21)	0.00523383	0.0555544	13	0.132984	0.86703	0.999225
	GTPBP3	cg07916967	rs34893599	-0.0401039	0.0143883	0.96 (0.93-0.99)	0.00531558	0.784551	20	0.134137	0.841216	0.999336
	MACROD1	cg14085017	rs11231662	-0.046217	0.0166036	0.95 (0.92-0.99)	0.0053767	0.974856	20	0.134886	0.843502	0.996703
	AK3	cg13993274	rs296858	-0.0339186	0.0122395	0.97 (0.94-0.99)	0.00558438	0.882675	20	0.138163	0.860624	0.997256
	ACSF3	cg01083549	rs4782468	-0.0454008	0.0163963	0.96 (0.93-0.99)	0.00562355	0.248366	20	0.138828	0.851826	0.994609
	TOMM20	cg19746343	rs6672644	-0.0796993	0.0288051	0.92 (0.87-0.98)	0.0056602	0.979773	5	0.139417	0.881386	0.99892
	ACSF3	cg03172657	rs4782468	0.0505388	0.0182738	1.05 (1.01-1.09)	0.00568111	0.0440181	20	0.139769	0.852949	0.994165
	SLC25A21	cg24384676	rs68051257	0.0557605	0.020242	1.06 (1.02-1.1)	0.0058746	0.283224	20	0.142507	0.860143	0.995574
	C12orf65	cg22931309	rs1615350	-0.0700284	0.0254271	0.93 (0.89-0.98)	0.00588561	0.535616	20	0.142571	0.847357	0.987691
	COX19	cg09363068	rs13228763	-0.0146318	0.00531388	0.99 (0.98-1)	0.00589597	0.213801	20	0.142755	0.847356	0.990279
	AKAP10	cg16611584	rs203478	-0.0355557	0.012937	0.97 (0.94-0.99)	0.005989	0.103119	20	0.144145	0.838429	0.986598
	MACROD1	cg23459863	rs11231662	-0.0893629	0.0325191	0.91 (0.86-0.97)	0.00599572	0.959254	20	0.144209	0.845763	0.996789
	SLC25A37	cg24917065	rs2942202	-0.011383	0.00414863	0.99 (0.98-1)	0.00607309	0.6569	20	0.145477	0.820842	0.997621
	MACROD1	cg15037583	rs2129467	0.0381345	0.0139053	1.04 (1.01-1.07)	0.00609855	0.808855	20	0.14577	0.834711	0.996168
	MRPS6	cg04955683	rs743391	-0.0420829	0.0153535	0.96 (0.93-0.99)	0.00612651	0.097316	20	0.146213	0.827813	0.999648
	UCP2	cg04807856	rs4944871	-0.0958163	0.0349735	0.91 (0.85-0.97)	0.00614982	0.347644	6	0.14644	0.859478	0.99932
	MACROD1	cg21920570	rs2129467	0.0448064	0.016356	1.05 (1.01-1.08)	0.00615438	0.655821	20	0.146441	0.836015	0.996315
	ECSIT	cg11224407	rs114920798	-0.0598367	0.0218656	0.94 (0.9-0.98)	0.00620834	0.953721	20	0.14694	0.930091	0.998855
	HSD17B8	cg21555177	rs7382464	0.052778	0.0193092	1.05 (1.02-1.09)	0.00627023	0.0269662	20	0.147628	0.83802	0.997574
	NT5DC2	cg19880119	rs115217609	0.132769	0.0486121	1.14 (1.04-1.26)	0.00631037	0.676726	4	0.148105	0.952713	0.999903
	PIF1	cg11013726	rs11636149	0.0216776	0.00795471	1.02 (1.01-1.04)	0.00642758	0.0679725	20	0.149561	0.813188	0.991327
	PIF1	cg02018277	rs11636149	0.0218207	0.00800732	1.02 (1.01-1.04)	0.00642837	0.068914	20	0.149561	0.806887	0.991029
	ACSF3	cg06798657	rs11076761	0.091905	0.0338742	1.1 (1.03-1.17)	0.00666506	0.330155	20	0.152306	0.915109	0.99729
	HSD17B8	cg09100940	rs2855423	0.0249801	0.00923454	1.03 (1.01-1.04)	0.00682891	0.0683517	20	0.154391	0.813809	0.984785
	PDSS2	cg07056955	rs2086204	-0.0753783	0.0278683	0.93 (0.88-0.98)	0.00683448	0.783965	20	0.154468	0.799846	0.998109
	HSD17B8	cg00225157	rs2855423	0.027278	0.0100867	1.03 (1.01-1.05)	0.00684368	0.0231451	20	0.154602	0.821979	0.996774
	ACSF3	cg07192734	rs12445614	-0.0626705	0.0232225	0.94 (0.9-0.98)	0.00696118	0.644819	20	0.156185	0.946817	0.998333
	ACSF3	cg07474797	rs12445614	-0.0655711	0.0243065	0.94 (0.89-0.98)	0.00698254	0.627874	20	0.156466	0.886976	0.996208
	ECSIT	cg01436526	rs74459869	-0.0553327	0.0205342	0.95 (0.91-0.99)	0.00704598	0.839093	20	0.157464	0.925461	0.998798
	FARS2	cg09085698	rs2224391	0.02024	0.00751846	1.02 (1.01-1.04)	0.00710164	0.222227	20	0.158028	0.817751	0.996658
	LYRM4	cg09085698	rs2224391	0.02024	0.00751846	1.02 (1.01-1.04)	0.00710164	0.222227	20	0.158028	0.817751	0.996658
	ACSF3	cg03090204	rs4782468	-0.128718	0.047819	0.88 (0.8-0.97)	0.00710727	0.404467	20	0.158036	0.919388	0.997569
	ACSF3	cg08316009	rs4782454	-0.0543808	0.0202131	0.95 (0.91-0.99)	0.00713729	0.525075	20	0.158554	0.821252	0.993445
	ECSIT	cg13520520	rs79325797	-0.0281886	0.0105041	0.97 (0.95-0.99)	0.00728383	0.931342	20	0.160625	0.925273	0.998729
	ACSF3	cg08551036	rs12445614	-0.0945046	0.0353755	0.91 (0.85-0.98)	0.0075519	0.729663	20	0.163084	0.840085	0.996311
	MACROD1	cg01256440	rs2186572	-0.101657	0.0380616	0.9 (0.84-0.97)	0.00756554	0.134377	20	0.163105	0.909921	0.994152
	GUF1	cg13754879	rs1439364	-0.191586	0.0718135	0.83 (0.72-0.95)	0.00763452	0.824053	3	0.164117	0.867109	0.999977
	GLYAT	cg18804199	rs11229619	0.194313	0.0729697	1.21 (1.05-1.4)	0.00774649	0.681052	3	0.16537	0.945678	0.997728
	SLC25A37	cg03084648	rs2928682	0.0755889	0.0284382	1.08 (1.02-1.14)	0.00786053	0.767224	20	0.166842	0.814176	0.998919
	PC	cg15937861	rs594313	0.0671531	0.0252735	1.07 (1.02-1.12)	0.00788263	0.0124201	20	0.167039	0.260253	0.278992
	OXCT1	cg23434998	rs12186512	0.0395813	0.0150087	1.04 (1.01-1.07)	0.00835895	0.194346	20	0.172065	0.787709	0.982961
	OXCT1	cg02441090	rs12186512	0.0445075	0.0169002	1.05 (1.01-1.08)	0.00844957	0.115391	20	0.173041	0.790937	0.987993
	ACSF3	cg05537170	rs6500528	0.047602	0.0181017	1.05 (1.01-1.09)	0.00854587	0.225086	20	0.174216	0.804095	0.99229
	PC	cg10329874	rs6591223	-0.0214596	0.00816434	0.98 (0.96-0.99)	0.00857722	0.0601145	20	0.174504	0.246716	0.264733
	TDRKH	cg24503712	rs10888435	-0.0396107	0.0151027	0.96 (0.93-0.99)	0.00872227	0.788908	20	0.176014	0.784423	0.998496
	ECHDC2	cg09128567	rs501006	0.0511744	0.0195132	1.05 (1.01-1.09)	0.00872754	0.355667	20	0.176037	0.756509	0.996503
	ACSF3	cg16754613	rs4782461	0.0123554	0.0047119	1.01 (1-1.02)	0.00873695	0.195516	20	0.176159	0.797227	0.988588
	PC	cg15784784	rs2513658	0.0583428	0.0222794	1.06 (1.01-1.11)	0.00882676	0.0132038	20	0.177263	0.67548	0.834509
	ACSF3	cg05102794	rs4782461	0.0357325	0.0136578	1.04 (1.01-1.06)	0.00888958	0.157626	20	0.177804	0.790576	0.991711
	ACSF3	cg27372369	rs4782461	0.0381679	0.0145991	1.04 (1.01-1.07)	0.00893822	0.211893	20	0.178255	0.804272	0.991112
	ACSF3	cg05231226	rs12447910	0.111747	0.0427954	1.12 (1.03-1.22)	0.00902266	0.392679	20	0.17884	0.822724	0.993578
	YARS2	cg25379877	rs7980822	0.0601254	0.0230295	1.06 (1.02-1.11)	0.00903298	0.22133	20	0.17891	0.811484	0.996384
	PC	cg11862081	rs7931485	-0.0167881	0.0064381	0.98 (0.97-1)	0.00911748	0.024171	20	0.179761	0.23696	0.254447
	ACSF3	cg09834822	rs7186059	-0.130856	0.0502178	0.88 (0.8-0.97)	0.00916697	0.864195	6	0.180337	0.8355	0.999316
	OXCT1	cg06537708	rs12186512	0.0846559	0.032488	1.09 (1.02-1.16)	0.00916698	0.528698	9	0.180337	0.798466	0.99977
	FARS2	cg26165608	rs9504369	0.179306	0.068945	1.2 (1.05-1.37)	0.00930321	0.764924	6	0.181106	0.810354	0.999509
	LYRM4	cg26165608	rs9504369	0.179306	0.068945	1.2 (1.05-1.37)	0.00930321	0.764924	6	0.181106	0.810354	0.999509
	DHODH	cg07817698	rs4788456	-0.203268	0.0781745	0.82 (0.7-0.95)	0.00931746	0.177924	3	0.181117	0.801694	0.999879
	ECSIT	cg14704527	rs76998436	0.127379	0.0490687	1.14 (1.03-1.25)	0.00943343	0.495113	14	0.182401	0.924492	0.998807
	PC	cg06880963	rs7931485	-0.0562976	0.0217083	0.95 (0.91-0.99)	0.00950406	0.0111239	20	0.183078	0.699115	0.891444
	MRPL9	cg12582028	rs7007	0.017948	0.00692477	1.02 (1-1.03)	0.00954615	0.0725771	20	0.183564	0.808505	0.99887
	MRPL9	cg24153003	rs7007	0.0183499	0.00708048	1.02 (1-1.03)	0.00955279	0.110507	20	0.183633	0.808422	0.998744
	MRPL34	cg01445659	rs8100232	0.0185367	0.00715851	1.02 (1-1.03)	0.00961254	0.970097	20	0.184112	0.758052	0.998348
	MRPL34	cg17328880	rs8100232	0.0208309	0.00804569	1.02 (1.01-1.04)	0.00962342	0.827014	20	0.184114	0.757927	0.998126
	OPA1	cg14651650	rs2134881	0.0625712	0.0242276	1.06 (1.02-1.12)	0.00980454	0.509081	20	0.186218	0.753754	0.997093
	UCP2	cg25429672	rs58125455	-0.195938	0.0758801	0.82 (0.71-0.95)	0.00981706	0.102211	4	0.186237	0.835766	0.999792
	MRPL9	cg20778468	rs7007	0.0466308	0.0180589	1.05 (1.01-1.09)	0.00981868	0.835432	18	0.186237	0.808503	0.998915
	SLC25A32	cg22148115	rs3134291	0.0117356	0.00454698	1.01 (1-1.02)	0.00985213	0.415603	20	0.186525	0.696096	0.981933
	RECQL4	cg15857475	rs9071	0.015589	0.00604117	1.02 (1-1.03)	0.00986677	0.0499555	20	0.186525	0.748558	0.997056
	MACROD1	cg10469297	rs646384	-0.142736	0.0553591	0.87 (0.78-0.97)	0.00992707	0.351562	6	0.186834	0.879239	0.998635
	GLS	cg03661409	rs2883713	0.0851726	0.0330434	1.09 (1.02-1.16)	0.00994903	0.0308301	16	0.186902	0.761513	0.995345
	GOLPH3	cg10956860	rs157489	0.0137669	0.00534194	1.01 (1-1.02)	0.00996222	0.324802	20	0.186902	0.750789	0.989369
	MSRA	cg05753693	rs17765901	-0.0313833	0.0121796	0.97 (0.95-0.99)	0.00997475	0.135596	20	0.186902	0.0610442	0.0639997
	FHIT	cg13745692	rs11130745	-0.0493946	0.0191757	0.95 (0.92-0.99)	0.00999796	0.951084	7	0.187019	0.910764	0.999972
	MACROD1	cg02914667	rs2096706	0.0950933	0.0369191	1.1 (1.02-1.18)	0.0100031	0.108908	6	0.187019	0.89785	0.998638
	FHIT	cg02923224	rs11130745	-0.0679937	0.026519	0.93 (0.89-0.98)	0.0103485	0.954012	7	0.18958	0.910766	0.999974
	UQCRQ	cg20659485	rs803222	0.0659678	0.0257702	1.07 (1.02-1.12)	0.0104717	0.509204	15	0.190563	0.766568	0.998533
	SLC25A25	cg14061230	rs7852659	0.0536319	0.020983	1.06 (1.01-1.1)	0.0105892	0.843696	12	0.191506	0.787383	0.998057
	CMC1	cg13679679	rs1058569	-0.0940469	0.0367981	0.91 (0.85-0.98)	0.0105957	0.12148	4	0.191531	0.748031	0.999833
	EHHADH	cg06806862	rs6779817	-0.0865845	0.0339949	0.92 (0.86-0.98)	0.0108659	0.193486	20	0.194646	0.746275	0.970838
	SLC25A32	cg14694896	rs3098240	0.0454748	0.017856	1.05 (1.01-1.08)	0.0108731	0.203984	20	0.194702	0.734134	0.990916
	ACSF3	cg26546882	rs4782456	0.107572	0.0422607	1.11 (1.03-1.21)	0.010914	0.807662	3	0.195088	0.790773	0.999503
	SLC25A1	cg12167239	rs1061325	-0.0839783	0.0330309	0.92 (0.86-0.98)	0.0110089	0.665985	20	0.196067	0.749421	0.998591
	DNM1L	cg07201835	rs11052206	0.0387564	0.0152512	1.04 (1.01-1.07)	0.0110473	0.192135	20	0.196457	0.805378	0.994677
	HIBADH	cg23153585	rs12700826	0.0882645	0.0348384	1.09 (1.02-1.17)	0.0112916	0.0351598	20	0.19905	0.754394	0.995021
	MSRA	cg06620390	rs4433149	-0.0223644	0.00883033	0.98 (0.96-0.99)	0.0113193	0.645199	20	0.19929	0.0440708	0.0461683
	MACROD1	cg18290981	rs570098	-0.0222085	0.00877222	0.98 (0.96-0.99)	0.0113516	0.547845	20	0.199486	0.723533	0.99294
	SLC25A25	cg14039237	rs4836605	0.0395304	0.0156413	1.04 (1.01-1.07)	0.0114942	0.890806	18	0.200401	0.78333	0.997951
	FHIT	cg17894779	rs11130745	-0.109192	0.0432435	0.9 (0.82-0.98)	0.0115679	0.642835	3	0.200649	0.907769	0.999937
	TOP3A	cg04261877	rs7225932	0.11549	0.0458004	1.12 (1.03-1.23)	0.0116822	0.0769074	12	0.201553	0.763804	0.99892
	MIPEP	cg22162694	rs7330379	-0.0144827	0.00574484	0.99 (0.97-1)	0.0117025	0.238858	20	0.201602	0.732778	0.997804
	SCP2	cg04310824	rs1242331	0.0772746	0.0306939	1.08 (1.02-1.15)	0.0118161	0.494852	20	0.202568	0.69722	0.995692
	SLC25A37	cg17797797	rs2942219	0.07603	0.0302455	1.08 (1.02-1.14)	0.0119451	0.298167	20	0.203895	0.751748	0.998451
	TOP3A	cg25558099	rs1563632	-0.0436476	0.0173694	0.96 (0.93-0.99)	0.0119745	0.232588	20	0.204068	0.726847	0.971993
	ABCB8	cg01106572	rs6979693	-0.0391793	0.0156174	0.96 (0.93-0.99)	0.0121179	0.31609	20	0.205248	0.841007	0.997671
	SLC25A25	cg11884704	rs10760534	-0.0159794	0.00637333	0.98 (0.97-1)	0.012168	0.82148	20	0.205324	0.778165	0.997769
	GTPBP3	cg22549504	rs7252528	0.0258981	0.0103295	1.03 (1.01-1.05)	0.0121692	0.199979	20	0.205324	0.732781	0.99841
	SLC25A32	cg13210728	rs3098240	0.10576	0.042258	1.11 (1.02-1.21)	0.0123241	0.264371	20	0.206581	0.742126	0.997614
	YARS2	cg08114689	rs7954322	0.0404617	0.0162347	1.04 (1.01-1.07)	0.012692	0.277247	20	0.208698	0.788581	0.99444
	DNM1L	cg07687610	rs3827883	-0.089076	0.0357699	0.91 (0.85-0.98)	0.0127654	0.48052	5	0.209253	0.747777	0.995434
	NME4	cg27315249	rs4984667	-0.0427316	0.0171674	0.96 (0.93-0.99)	0.0128066	0.274529	20	0.209539	0.712571	0.996769
	ACAD11	cg08643953	rs11713538	-0.0993833	0.0399396	0.91 (0.84-0.98)	0.012834	0.540587	4	0.209708	0.802461	0.998905
	IMMP2L	cg08391852	rs4730468	-0.10881	0.0437376	0.9 (0.82-0.98)	0.0128542	0.320074	5	0.20983	0.739883	0.999245
	PDE2A	cg04808985	rs429075	-0.028632	0.0115246	0.97 (0.95-0.99)	0.0129759	0.778146	20	0.210714	0.702876	0.998718
	PRDX5	cg12453748	rs4930698	-0.0215247	0.00869271	0.98 (0.96-1)	0.0132799	0.115715	20	0.212761	0.821959	0.98675
	PRDX5	cg08790734	rs4930698	-0.0229143	0.00925518	0.98 (0.96-1)	0.0132926	0.0435664	20	0.212793	0.822157	0.987059
	SLC25A25	cg14554539	rs7042793	-0.084424	0.0341407	0.92 (0.86-0.98)	0.013405	0.717431	10	0.213723	0.780071	0.997984
	VPS13D	cg24602020	rs10864554	0.0192658	0.00781889	1.02 (1-1.04)	0.0137395	0.896332	6	0.216178	0.842394	0.999731
	PGAM5	cg19967846	rs4883611	0.0519067	0.0210672	1.05 (1.01-1.1)	0.0137446	0.102471	20	0.216178	0.698064	0.996599
	MSRA	cg02131230	rs9329221	-0.0729086	0.0296145	0.93 (0.88-0.99)	0.0138194	0.0675648	20	0.216549	0.143629	0.152883
	VPS13D	cg09686497	rs10864554	0.0294838	0.0119814	1.03 (1.01-1.05)	0.0138633	0.786385	5	0.21688	0.843046	0.999714
	NDUFV2	cg14213543	rs34190980	0.039889	0.0162307	1.04 (1.01-1.07)	0.0139859	0.135161	20	0.217835	0.813231	0.98945
	MFN1	cg06614436	rs6805876	0.154657	0.0632888	1.17 (1.03-1.32)	0.0145387	0.724494	5	0.221889	0.65182	0.999615
	MACROD1	cg24865495	rs12419038	-0.0766671	0.0314595	0.93 (0.87-0.99)	0.0148094	0.084502	20	0.2237	0.729802	0.977569
	OXCT1	cg08590939	rs6889217	0.0558567	0.0229857	1.06 (1.01-1.11)	0.0150961	0.349353	20	0.225566	0.708318	0.985118
	OXCT1	cg02389942	rs35613904	0.0571238	0.0235131	1.06 (1.01-1.11)	0.015122	0.378927	20	0.225796	0.701966	0.984231
	ACOT7	cg09513469	rs3789472	-0.0739065	0.0304768	0.93 (0.87-0.99)	0.015308	0.719947	16	0.227343	0.867894	0.998797
	PGAM5	cg27485716	rs5744970	-0.0385429	0.0158962	0.96 (0.93-0.99)	0.0153231	0.642538	20	0.227433	0.668843	0.986505
	SPRYD4	cg26547506	rs2933243	-0.0402828	0.0166366	0.96 (0.93-0.99)	0.0154634	0.784591	20	0.228629	0.710229	0.997924
	FASTKD5	cg07582993	rs41304822	0.0172318	0.00712528	1.02 (1-1.03)	0.0155886	0.321221	20	0.229784	0.74896	0.976687
	TTC19	cg13736128	rs1889021	-0.0357963	0.0148033	0.96 (0.94-0.99)	0.0156007	0.0369241	20	0.229794	0.689626	0.99445
	DMGDH	cg17213304	rs644191	-0.138619	0.0573407	0.87 (0.78-0.97)	0.0156288	0.195266	5	0.230018	0.820668	0.999848
	PTPMT1	cg04797570	rs11537751	0.110205	0.0455942	1.12 (1.02-1.22)	0.0156454	0.0256209	9	0.230167	0.830023	0.99614
	NDUFV2	cg20659463	rs34190980	-0.0992731	0.0411081	0.91 (0.84-0.98)	0.0157384	0.146381	20	0.230505	0.811705	0.994015
	ACOT7	cg23230478	rs11808611	-0.0364054	0.0151012	0.96 (0.94-0.99)	0.0159195	0.488256	20	0.231934	0.840246	0.998183
	PRDX5	cg23003085	rs1806967	-0.0463188	0.0192281	0.95 (0.92-0.99)	0.0159999	0.181305	20	0.232543	0.810101	0.997271
	DNAJC11	cg01053213	rs2294532	0.0410432	0.0170623	1.04 (1.01-1.08)	0.0161511	0.0169612	20	0.233531	0.657986	0.981548
	NEU4	cg19007167	rs3749158	-0.0354877	0.0147549	0.97 (0.94-0.99)	0.0161657	0.928624	19	0.233718	0.698667	0.999589
	ACSF3	cg06615999	rs11076764	-0.0736701	0.0306311	0.93 (0.87-0.99)	0.0161692	0.103496	20	0.233745	0.723136	0.988513
	ECHS1	cg09915092	rs10857702	0.0430695	0.0179085	1.04 (1.01-1.08)	0.0161735	0.0887954	20	0.233784	0.724815	0.994193
	ACADS	cg21721566	rs3021337	0.0113693	0.00472951	1.01 (1-1.02)	0.0162212	0.0302765	20	0.234159	0.588237	0.81551
	ACADS	cg23907586	rs3021337	0.0149897	0.00623682	1.02 (1-1.03)	0.0162424	0.0555478	20	0.234253	0.587881	0.814826
	ACADS	cg27246729	rs3021337	0.0228542	0.00951436	1.02 (1-1.04)	0.0163024	0.0418304	20	0.234665	0.590038	0.818976
	MIPEP	cg16686654	rs9551016	0.115244	0.0480436	1.12 (1.02-1.23)	0.0164517	0.726646	7	0.236046	0.708614	0.999676
	NDUFA13	cg08815677	rs74181134	-0.0474171	0.019784	0.95 (0.92-0.99)	0.0165419	0.339524	20	0.236644	0.786416	0.999201
	MIPEP	cg14700609	rs9551016	0.118123	0.049305	1.13 (1.02-1.24)	0.0165862	0.940385	3	0.236915	0.695106	0.999733
	IMMP1L	cg11204665	rs1223098	0.100941	0.0421609	1.11 (1.02-1.2)	0.0166571	0.17501	10	0.237431	0.674237	0.962713
	SPRYD4	cg03326792	rs73114872	0.0877278	0.0366883	1.09 (1.02-1.17)	0.016795	0.79798	6	0.238438	0.718578	0.999672
	PPTC7	cg05202616	rs1502337	-0.0832589	0.0348263	0.92 (0.86-0.99)	0.0168167	0.153784	17	0.238554	0.67648	0.999117
	YRDC	cg00095214	rs28701975	0.039931	0.016726	1.04 (1.01-1.08)	0.0169696	0.10038	20	0.23958	0.649499	0.995573
	DMPK	cg05242371	rs522769	-0.124456	0.0521494	0.88 (0.8-0.98)	0.0170085	0.704253	3	0.239737	0.659983	0.999318
	LYRM4	cg16393899	rs434352	-0.0315428	0.0132182	0.97 (0.94-0.99)	0.0170186	0.428051	20	0.23976	0.664352	0.994099
	OPA3	cg19636302	rs11880111	-0.0171664	0.00719825	0.98 (0.97-1)	0.0170882	0.277833	20	0.240096	0.708104	0.998837
	ACADS	cg10600917	rs3021337	0.0657049	0.0275546	1.07 (1.01-1.13)	0.0171009	0.0127403	20	0.240108	0.660557	0.966923
	TTC19	cg23361265	rs7503620	-0.103194	0.0433036	0.9 (0.83-0.98)	0.0171709	0.0256673	12	0.240425	0.699041	0.997784
	AURKAIP1	cg14094639	rs4970443	-0.0711996	0.0298902	0.93 (0.88-0.99)	0.0172171	0.846259	20	0.24076	0.54437	0.99645
	TOMM6	cg06487442	rs2488338	0.054357	0.0228209	1.06 (1.01-1.1)	0.0172235	0.827906	20	0.240827	0.686572	0.998354
	OPA3	cg26958124	rs11880111	-0.0317053	0.0133153	0.97 (0.94-0.99)	0.0172601	0.311414	20	0.241033	0.700061	0.999279
	OXCT1	cg20405584	rs11740524	0.0474009	0.0199261	1.05 (1.01-1.09)	0.0173674	0.332572	20	0.241741	0.70392	0.977031
	OXCT1	cg01060059	rs35613904	0.123338	0.0519126	1.13 (1.02-1.25)	0.0175072	0.527523	20	0.243042	0.687681	0.986479
	ACSF3	cg01123946	rs4782331	0.0196032	0.00825134	1.02 (1-1.04)	0.017513	0.129047	20	0.243071	0.696093	0.985088
	BAD	cg25069102	rs72924108	-0.0446304	0.0187976	0.96 (0.92-0.99)	0.0175842	0.0124527	20	0.243642	0.667179	0.995979
	CMC1	cg09671122	rs1609729	0.0708541	0.0298504	1.07 (1.01-1.14)	0.0176139	0.175847	20	0.243735	0.675354	0.999342
	DMPK	cg14061069	rs2041975	-0.00917761	0.00386925	0.99 (0.98-1)	0.0176951	0.964747	20	0.244141	0.638587	0.993083
	DMPK	cg20908204	rs2041975	-0.0153694	0.00648171	0.98 (0.97-1)	0.0177304	0.923539	20	0.244141	0.638909	0.993864
	DMPK	cg10857774	rs2041975	-0.0195534	0.00824866	0.98 (0.96-1)	0.0177644	0.875458	20	0.244322	0.640435	0.997562
	DMPK	cg02376097	rs2041975	-0.0196496	0.0082893	0.98 (0.96-1)	0.017765	0.865973	20	0.244322	0.640186	0.996958
	DMPK	cg21904251	rs2041975	0.0200329	0.00845133	1.02 (1-1.04)	0.0177696	0.973841	20	0.244361	0.640177	0.996936
	DMPK	cg18861015	rs2041975	-0.0224001	0.00945188	0.98 (0.96-1)	0.0177924	0.966409	20	0.244384	0.640558	0.997859
	DMPK	cg18504989	rs2041975	-0.0267202	0.0112796	0.97 (0.95-1)	0.0178417	0.870786	20	0.244687	0.640591	0.997941
	DMPK	cg11101109	rs2041975	-0.0271889	0.0114781	0.97 (0.95-1)	0.0178476	0.979472	20	0.244707	0.640597	0.997964
	DMPK	cg04779161	rs2041975	-0.0274884	0.011605	0.97 (0.95-1)	0.0178517	0.681527	20	0.244707	0.640525	0.997779
	TOP1MT	cg01566544	rs7387168	-0.0645225	0.0272486	0.94 (0.89-0.99)	0.0178883	0.839073	20	0.244839	0.653399	0.997623
	BCL2L13	cg16593229	rs9604781	-0.184433	0.0779562	0.83 (0.71-0.97)	0.0179885	0.452065	3	0.245752	0.872642	0.999772
	ALDH5A1	cg13327078	rs2744577	-0.0120986	0.00511957	0.99 (0.98-1)	0.0181174	0.285305	20	0.246558	0.635579	0.984256
	TOP1MT	cg09174681	rs755097	0.0426397	0.0181019	1.04 (1.01-1.08)	0.0184958	0.585868	20	0.248954	0.644107	0.997498
	PRDX5	cg17589175	rs11231746	-0.0402444	0.0170904	0.96 (0.93-0.99)	0.0185327	0.0355441	20	0.249147	0.654522	0.973977
	DMGDH	cg16405876	rs7379187	-0.0450693	0.0191416	0.96 (0.92-0.99)	0.0185468	0.0162767	20	0.249147	0.64749	0.983341
	DNM1L	cg06077899	rs10844296	0.0149604	0.00635533	1.02 (1-1.03)	0.0185731	0.324157	20	0.249311	0.70765	0.988531
	NT5DC3	cg08346232	rs12815289	-0.0508428	0.0216358	0.95 (0.91-0.99)	0.0187764	0.270725	20	0.250666	0.655074	0.997763
	PCCB	cg19124300	rs111706244	0.135394	0.057633	1.14 (1.02-1.28)	0.0188115	0.172994	5	0.250898	0.893972	0.999991
	SUCLG2	cg07438401	rs935734	-0.0451098	0.0192229	0.96 (0.92-0.99)	0.0189419	0.299344	20	0.251898	0.660721	0.995612
	OPA1	cg23144852	rs7618509	0.0275093	0.0117283	1.03 (1-1.05)	0.0189991	0.318201	20	0.25228	0.623178	0.993344
	PRDX5	cg11471582	rs1806967	-0.127974	0.0546713	0.88 (0.79-0.98)	0.019243	0.338428	6	0.254066	0.822209	0.998263
	MRPL48	cg04619240	rs1792163	0.0912071	0.0390056	1.1 (1.01-1.18)	0.0193712	0.0965697	6	0.254754	0.700975	0.994564
	TOP1MT	cg11562312	rs7387168	-0.108837	0.0466213	0.9 (0.82-0.98)	0.0195704	0.921968	12	0.256096	0.657723	0.997985
	IVD	cg13463731	rs61734053	0.0426602	0.0182849	1.04 (1.01-1.08)	0.0196436	0.0728314	20	0.256675	0.788922	0.989912
	SUCLG2	cg11197418	rs2198015	-0.012114	0.00519269	0.99 (0.98-1)	0.0196535	0.216875	20	0.256757	0.615847	0.962859
	SUCLG2	cg13668339	rs2198015	-0.0150297	0.00644344	0.99 (0.97-1)	0.0196718	0.211977	20	0.256854	0.615969	0.963193
	SUCLG2	cg19433066	rs2198015	-0.0216293	0.00927809	0.98 (0.96-1)	0.0197417	0.273542	20	0.257116	0.614271	0.992441
	PITRM1	cg03326990	rs4881117	-0.0977632	0.0420023	0.91 (0.84-0.98)	0.019935	0.640338	12	0.25848	0.700755	0.999819
	MRPL49	cg13989528	rs1206196	-0.0706452	0.030373	0.93 (0.88-0.99)	0.0200229	0.515736	6	0.259167	0.626926	0.999685
	SLC25A27	cg13163765	rs72866456	0.0372034	0.0159969	1.04 (1.01-1.07)	0.0200365	0.0672404	9	0.259227	0.824858	0.999661
	DMPK	cg01098959	rs7260651	0.0171521	0.00737956	1.02 (1-1.03)	0.0201112	0.972738	20	0.259698	0.613864	0.994496
	CPT1B	cg00983520	rs131756	-0.0144477	0.0062344	0.99 (0.97-1)	0.0204807	0.667924	20	0.260979	0.615889	0.996263
	CPT1B	cg00270625	rs131756	-0.0144969	0.00625561	0.99 (0.97-1)	0.0204811	0.602791	20	0.260979	0.615389	0.994956
	CPT1B	cg27502912	rs131756	-0.0148935	0.00642694	0.99 (0.97-1)	0.0204842	0.599477	20	0.260979	0.615682	0.995721
	CPT1B	cg06530441	rs131756	-0.0170191	0.00734521	0.98 (0.97-1)	0.0205022	0.472063	20	0.260979	0.616088	0.996783
	CPT1B	cg05156901	rs131756	-0.017238	0.0074398	0.98 (0.97-1)	0.0205041	0.437293	20	0.260979	0.615973	0.996484
	CPT1B	cg24363820	rs131756	-0.0172904	0.00746247	0.98 (0.97-1)	0.0205045	0.397328	20	0.260979	0.615987	0.996521
	CPT1B	cg10770023	rs131756	-0.0173354	0.00748189	0.98 (0.97-1)	0.020505	0.44485	20	0.260979	0.615925	0.996358
	CPT1B	cg08260245	rs131756	-0.0173923	0.0075065	0.98 (0.97-1)	0.0205055	0.371691	20	0.260979	0.615753	0.995909
	CPT1B	cg19112186	rs131756	-0.0174653	0.00753805	0.98 (0.97-1)	0.0205062	0.439572	20	0.260979	0.615961	0.996452
	CPT1B	cg00047287	rs131756	-0.0190153	0.00820867	0.98 (0.97-1)	0.0205313	0.515717	20	0.260979	0.616107	0.996833
	SLC25A13	cg13820573	rs1016968	0.0304666	0.0132051	1.03 (1-1.06)	0.0210447	0.368669	20	0.264373	0.592242	0.987829
	HTATIP2	cg17446339	rs3808991	0.0123622	0.00536453	1.01 (1-1.02)	0.0211982	0.643212	20	0.265451	0.713759	0.99012
	TOP1MT	cg02901790	rs7386475	0.0545017	0.0236623	1.06 (1.01-1.11)	0.0212614	0.960957	20	0.265762	0.650993	0.996696
	GRPEL1	cg03847636	rs13139941	-0.090628	0.0393904	0.91 (0.85-0.99)	0.0214052	0.0915375	11	0.266608	0.626604	0.946373
	NSUN4	cg13488501	rs11589531	-0.0279127	0.0121323	0.97 (0.95-1)	0.0214089	0.320448	20	0.266608	0.611987	0.97875
	NT5DC3	cg02757682	rs4964629	-0.0796718	0.0346688	0.92 (0.86-0.99)	0.0215571	0.327385	20	0.267503	0.631316	0.998832
	OXR1	cg12106855	rs28373035	0.0631064	0.0274832	1.07 (1.01-1.12)	0.0216656	0.0744507	20	0.268318	0.68656	0.997609
	DMPK	cg20624886	rs10416076	-0.0354445	0.0154386	0.97 (0.94-0.99)	0.0216852	0.84868	20	0.268444	0.61309	0.998004
	ACSM1	cg02009395	rs4570833	-0.0693684	0.0302149	0.93 (0.88-0.99)	0.0216852	0.628984	11	0.268444	0.611355	0.99845
	CPT1B	cg17641876	rs131748	-0.0238285	0.0103921	0.98 (0.96-1)	0.0218507	0.665893	20	0.269222	0.603891	0.997369
	SDHAF1	cg26643967	rs7250058	-0.0272851	0.0119008	0.97 (0.95-1)	0.021865	0.746322	20	0.269313	0.652697	0.999571
	ACSF3	cg02193283	rs56291251	-0.0335579	0.0146656	0.97 (0.94-1)	0.0221255	0.279853	20	0.270999	0.658758	0.981321
	PDK1	cg17679246	rs3769321	-0.0264809	0.011574	0.97 (0.95-1)	0.0221391	0.822317	20	0.271054	0.646815	0.994394
	OXR1	cg18444875	rs16874615	-0.0181173	0.00792325	0.98 (0.97-1)	0.022219	0.130987	20	0.27167	0.695937	0.996836
	SFXN2	cg14863667	rs61869252	0.0422802	0.0184932	1.04 (1.01-1.08)	0.0222394	0.144882	20	0.271835	0.627041	0.992398
	GRPEL1	cg02503808	rs3822269	0.0128977	0.00564394	1.01 (1-1.02)	0.0222993	0.0525937	20	0.272239	0.627473	0.936027
	LETM1	cg07698591	rs62286989	-0.0476856	0.0208813	0.95 (0.92-0.99)	0.0223918	0.477112	20	0.272944	0.880279	0.99947
	GRPEL1	cg09948192	rs3822269	0.0242811	0.010634	1.02 (1-1.05)	0.0224101	0.0320652	20	0.27305	0.62776	0.936665
	NLN	cg03550620	rs3806827	0.0147494	0.00646379	1.01 (1-1.03)	0.0224977	0.0547283	20	0.273765	0.446816	0.627171
	GRPEL1	cg19539972	rs2276968	0.039424	0.0172947	1.04 (1.01-1.08)	0.0226344	0.0570929	20	0.274729	0.628712	0.938785
	HSD17B8	cg00640376	rs2076310	-0.0245109	0.0107639	0.98 (0.96-1)	0.022778	0.0215721	20	0.275059	0.615345	0.971544
	SFXN2	cg10872209	rs10786705	-0.0131963	0.00579796	0.99 (0.98-1)	0.0228445	0.0442442	20	0.275178	0.58304	0.924084
	SFXN2	cg18151487	rs10786705	-0.013748	0.00604053	0.99 (0.97-1)	0.0228485	0.0416249	20	0.275178	0.589586	0.925544
	HSD17B8	cg12699756	rs2076310	-0.0294259	0.0129304	0.97 (0.95-1)	0.0228627	0.0435499	20	0.275259	0.624101	0.993554
	OPA1	cg01816482	rs61289905	-0.0351782	0.0154742	0.97 (0.94-1)	0.0230059	0.634721	20	0.275919	0.569213	0.991788
	SLC25A21	cg20597409	rs35424693	-0.0291668	0.0128332	0.97 (0.95-1)	0.0230408	0.151644	20	0.276267	0.563487	0.879517
	HSD17B8	cg17066452	rs2076310	-0.0379735	0.0167086	0.96 (0.93-0.99)	0.0230443	0.0543679	16	0.276279	0.187605	0.211214
	HSD17B8	cg01970322	rs2076310	-0.0409061	0.0180093	0.96 (0.93-0.99)	0.0231237	0.0446321	16	0.276466	0.624567	0.994735
	CYP27B1	cg23101118	rs3816896	0.167351	0.0736957	1.18 (1.02-1.37)	0.0231571	0.517735	7	0.276666	0.687082	0.999525
	SLC25A21	cg13017854	rs35424693	-0.0408297	0.0179972	0.96 (0.93-0.99)	0.0232881	0.166815	20	0.277348	0.565795	0.885594
	SCP2	cg08859206	rs522259	0.0103517	0.00456745	1.01 (1-1.02)	0.0234269	0.583067	20	0.2775	0.581277	0.963187
	SCP2	cg27535305	rs522259	0.010523	0.0046431	1.01 (1-1.02)	0.023428	0.569876	20	0.2775	0.582285	0.965959
	SCP2	cg25767906	rs522259	0.0108879	0.00480416	1.01 (1-1.02)	0.02343	0.578827	20	0.2775	0.581715	0.964391
	SCP2	cg05232215	rs522259	0.0125516	0.00553868	1.01 (1-1.02)	0.0234409	0.573985	20	0.2775	0.590547	0.988909
	ECHDC2	cg06600287	rs522259	0.0136255	0.00601289	1.01 (1-1.03)	0.0234485	0.488076	20	0.2775	0.59077	0.989534
	SLC25A21	cg08156844	rs10136217	0.0587988	0.0259497	1.06 (1.01-1.12)	0.023459	0.0585432	20	0.2775	0.607368	0.983828
	SCP2	cg01802117	rs522259	0.0162397	0.00716766	1.02 (1-1.03)	0.0234702	0.583889	20	0.277509	0.591575	0.991795
	MRPS21	cg07843065	rs12747669	-0.0399642	0.0176438	0.96 (0.93-0.99)	0.0235091	0.548954	18	0.277582	0.590433	0.995498
	SCP2	cg00581603	rs522259	-0.0239419	0.0105752	0.98 (0.96-1)	0.0235757	0.508716	20	0.277963	0.595423	0.992334
	GTPBP3	cg02316735	rs8102944	-0.022652	0.0100088	0.98 (0.96-1)	0.0236227	0.853371	20	0.278273	0.609926	0.997172
	SCP2	cg13078931	rs522259	-0.0311821	0.0137821	0.97 (0.94-1)	0.0236664	0.446805	20	0.27849	0.594105	0.992485
	ECHDC2	cg00653085	rs522259	0.0320626	0.0141729	1.03 (1-1.06)	0.0236826	0.460188	20	0.278592	0.591802	0.992435
	ACOT7	cg10976772	rs3789500	-0.0698708	0.0309008	0.93 (0.88-0.99)	0.0237509	0.339423	10	0.279273	0.786457	0.997941
	SUCLG2	cg18194850	rs13068759	-0.0474216	0.0210102	0.95 (0.92-0.99)	0.0240035	0.175115	20	0.280961	0.602728	0.99424
	TOP1MT	cg25634000	rs6986327	-0.131625	0.0583262	0.88 (0.78-0.98)	0.0240261	0.69831	7	0.281087	0.663498	0.998859
	UQCRQ	cg27099455	rs30179	-0.0126586	0.00561283	0.99 (0.98-1)	0.0241151	0.372457	20	0.281502	0.574318	0.990384
	UQCRQ	cg12532266	rs30179	-0.0146665	0.00650389	0.99 (0.97-1)	0.0241311	0.455574	20	0.281524	0.574594	0.991205
	MRPL9	cg25363808	rs74905404	-0.0261255	0.0115906	0.97 (0.95-1)	0.024194	0.376152	20	0.281653	0.684962	0.998316
	UQCRQ	cg17317391	rs30179	-0.0209292	0.00928531	0.98 (0.96-1)	0.0241956	0.372263	20	0.281653	0.575088	0.992675
	MACROD1	cg24431193	rs614397	-0.0173293	0.00769188	0.98 (0.97-1)	0.0242637	0.0935426	20	0.281882	0.650569	0.966222
	AIFM3	cg11216777	rs5761567	0.0494869	0.0219964	1.05 (1.01-1.1)	0.0244634	0.0230986	3	0.283023	0.556068	0.999958
	MRPS33	cg07735777	rs75222717	0.0593929	0.0264168	1.06 (1.01-1.12)	0.0245568	0.595403	6	0.283593	0.860606	0.999833
	SLC25A25	cg13983182	rs10987870	-0.0519752	0.0231366	0.95 (0.91-0.99)	0.0246752	0.68579	14	0.284383	0.699814	0.996847
	BAD	cg10498429	rs34882006	0.0424522	0.0189008	1.04 (1.01-1.08)	0.0247009	0.985993	20	0.284383	0.775588	0.999656
	SFXN3	cg06154084	rs807012	0.130548	0.0581489	1.14 (1.02-1.28)	0.0247645	0.362909	6	0.284785	0.749336	0.999934
	BAD	cg07588779	rs34882006	0.0466361	0.0207802	1.05 (1.01-1.09)	0.0248158	0.992315	16	0.285096	0.775689	0.999824
	NDUFA7	cg26777074	rs2241590	-0.0130113	0.00579854	0.99 (0.98-1)	0.0248396	0.365783	20	0.28525	0.567753	0.95748
	GLS2	cg00377653	rs3809122	-0.0155805	0.00694492	0.98 (0.97-1)	0.0248683	0.0220861	20	0.285395	0.475314	0.728007
	BAD	cg13620770	rs34882006	0.0538284	0.0240223	1.06 (1.01-1.11)	0.0250408	0.753966	18	0.286496	0.775622	0.999712
	BAD	cg13221074	rs34882006	0.0516209	0.0230418	1.05 (1.01-1.1)	0.0250703	0.976397	20	0.286626	0.775599	0.999675
	IFI27	cg23038560	rs7141881	0.0353851	0.0158021	1.04 (1-1.07)	0.0251384	0.515926	20	0.286889	0.581824	0.998446
	CPT2	cg06910087	rs6588472	0.137644	0.0614721	1.15 (1.02-1.29)	0.0251479	0.868684	4	0.28691	0.564239	0.999756
	BAD	cg14391469	rs34882006	0.0597613	0.0267084	1.06 (1.01-1.12)	0.0252507	0.976966	18	0.287244	0.775616	0.999703
	CLPP	cg05236391	rs8102083	0.0871888	0.0389745	1.09 (1.01-1.18)	0.0252816	0.882009	12	0.287371	0.624305	0.998431
	UQCRQ	cg17446142	rs30179	-0.0653445	0.0292169	0.94 (0.88-0.99)	0.0253168	0.475069	11	0.287489	0.566338	0.996788
	GLS2	cg10306450	rs3809122	0.0447915	0.020038	1.05 (1.01-1.09)	0.0253956	0.0454582	18	0.28802	0.547901	0.998748
	MRPL9	cg12729126	rs74905404	-0.0673467	0.0301605	0.93 (0.88-0.99)	0.0255526	0.7671	7	0.288579	0.683547	0.999565
	BAD	cg23397278	rs34882006	0.0654747	0.0293236	1.07 (1.01-1.13)	0.0255598	0.971583	9	0.288579	0.775771	0.999959
	ACSF3	cg10202714	rs57609335	-0.142539	0.0639062	0.87 (0.77-0.98)	0.0257182	0.642474	18	0.289264	0.710693	0.998015
	MRPS9	cg24470804	rs11895613	-0.0696948	0.0312915	0.93 (0.88-0.99)	0.0259289	0.338099	20	0.29044	0.569245	0.977152
	IMMP2L	cg05221370	rs259018	-0.102357	0.0460003	0.9 (0.82-0.99)	0.0260726	0.317605	10	0.291129	0.592206	0.996954
	MACROD1	cg20219100	rs581355	0.13662	0.0614014	1.15 (1.02-1.29)	0.0260792	0.0756102	5	0.29118	0.766992	0.995482
	ISCU	cg14697323	rs2303632	0.0243173	0.0109305	1.02 (1-1.05)	0.0260993	0.388994	20	0.291207	0.572336	0.997875
	FASTKD5	cg27556861	rs79481729	-0.0289564	0.0130248	0.97 (0.95-1)	0.0262041	0.629119	20	0.291732	0.678792	0.995846
	FASTKD5	cg02634816	rs79481729	0.0319727	0.0143897	1.03 (1-1.06)	0.0262891	0.53904	20	0.292048	0.712861	0.992808
	SUCLG2	cg00837649	rs13076100	-0.019396	0.00873376	0.98 (0.96-1)	0.0263643	0.256437	20	0.292048	0.595536	0.991861
	ECHDC2	cg14039246	rs554301	-0.0391549	0.017637	0.96 (0.93-1)	0.0264156	0.133167	12	0.292048	0.560309	0.985973
	SLC25A13	cg18184880	rs34257126	0.0716512	0.0323142	1.07 (1.01-1.14)	0.0266006	0.74285	17	0.292983	0.524904	0.997587
	NUDT19	cg18693421	rs71351189	0.0160931	0.00725838	1.02 (1-1.03)	0.0266107	0.577898	20	0.29305	0.612796	0.990854
	MCCC2	cg07744822	rs277938	0.0898815	0.0406677	1.09 (1.01-1.18)	0.027095	0.731381	6	0.29588	0.579389	0.998063
	LYRM4	cg09618197	rs450176	-0.0310225	0.014073	0.97 (0.94-1)	0.0274956	0.0684477	20	0.298226	0.574725	0.988919
	IDH3A	cg26452393	rs62009331	-0.0303326	0.0137735	0.97 (0.94-1)	0.0276482	0.988725	20	0.299194	0.733088	0.997643
	QDPR	cg24656529	rs2697689	0.0806342	0.0366319	1.08 (1.01-1.16)	0.0277219	0.559012	9	0.299561	0.584308	0.999502
	NDUFV1	cg19038228	rs1871042	-0.101937	0.0463685	0.9 (0.82-0.99)	0.0279191	0.310365	11	0.300861	0.547106	0.998518
	NDUFV1	cg06235429	rs4024254	0.0395944	0.0180162	1.04 (1-1.08)	0.0279696	0.675794	20	0.301131	0.543121	0.994929
	MSRB2	cg07355157	rs1555800	-0.012795	0.00582762	0.99 (0.98-1)	0.0281216	0.944518	20	0.302032	0.581962	0.986649
	MSRB2	cg07834396	rs1555800	-0.024246	0.0110519	0.98 (0.96-1)	0.0282473	0.87948	20	0.302621	0.584629	0.993923
	PDE2A	cg02474542	rs1135029	0.100334	0.0458133	1.11 (1.01-1.21)	0.0285192	0.793773	6	0.304065	0.538264	0.999315
	MRPS25	cg26692296	rs11717398	-0.0218171	0.00996413	0.98 (0.96-1)	0.0285559	0.435439	20	0.304343	0.562341	0.997208
	LYRM1	cg08224563	rs3743694	0.0150422	0.00689107	1.02 (1-1.03)	0.0290461	0.445981	20	0.3068	0.570519	0.991817
	DCAKD	cg25538415	rs9898793	-0.0195852	0.00897549	0.98 (0.96-1)	0.0291039	0.0320354	20	0.30711	0.567625	0.991979
	PITRM1	cg10153082	rs4881111	-0.0317412	0.0145474	0.97 (0.94-1)	0.0291161	0.96465	20	0.307168	0.538908	0.998418
	NSUN4	cg16553106	rs2019996	0.0847589	0.0388865	1.09 (1.01-1.17)	0.0292834	0.507124	8	0.307773	0.412411	0.995495
	AGPAT4	cg09221482	rs6940321	-0.0535948	0.0246175	0.95 (0.9-0.99)	0.029473	0.434277	20	0.308568	0.652451	0.997914
	LYRM1	cg27367721	rs3743694	0.0395521	0.0181679	1.04 (1-1.08)	0.0294776	0.181125	16	0.308571	0.57677	0.996975
	ECHDC2	cg02977954	rs11206043	-0.0219869	0.0101052	0.98 (0.96-1)	0.0295693	0.508469	20	0.308851	0.544805	0.990522
	ECHDC2	cg11380580	rs1242201	-0.0388191	0.0178471	0.96 (0.93-1)	0.0296235	0.180558	20	0.309179	0.540171	0.99082
	SCP2	cg03579872	rs11206043	0.0260999	0.0120004	1.03 (1-1.05)	0.029637	0.443557	20	0.309211	0.543345	0.990655
	SCP2	cg22082456	rs11206043	0.0274639	0.0126295	1.03 (1-1.05)	0.0296607	0.45986	20	0.309344	0.56112	0.990504
	ECHDC2	cg13461509	rs11206043	0.0338729	0.0155896	1.03 (1-1.07)	0.0297958	0.525834	20	0.310183	0.543371	0.990733
	SCP2	cg13685833	rs11206043	0.0367016	0.0168983	1.04 (1-1.07)	0.0298627	0.614269	20	0.310496	0.548592	0.99099
	HAO2	cg18791730	rs3753264	-0.0253784	0.0116877	0.97 (0.95-1)	0.0299032	0.754433	20	0.310714	0.543031	0.999192
	MSRA	cg10414350	rs7460226	-0.093904	0.0433468	0.91 (0.84-0.99)	0.0302851	0.149923	20	0.31272	0.586896	0.961229
	DNLZ	cg14035368	rs7870145	-0.0310927	0.014353	0.97 (0.94-1)	0.0302891	0.333353	20	0.31272	0.647785	0.999041
	DNLZ	cg18033770	rs7870145	-0.0370378	0.0171153	0.96 (0.93-1)	0.0304626	0.214149	20	0.313841	0.6478	0.999077
	OCIAD2	cg26134090	rs62310940	0.0704436	0.0325525	1.07 (1.01-1.14)	0.0304641	0.764131	20	0.313841	0.510664	0.996499
	SCP2	cg24543286	rs11206043	0.0565859	0.0261538	1.06 (1.01-1.11)	0.0304965	0.888617	16	0.314106	0.543774	0.992081
	SARDH	cg14313373	rs34508494	0.0396982	0.0183582	1.04 (1-1.08)	0.0305856	0.254608	18	0.314543	0.581891	0.999767
	GLRX2	cg21155063	rs10754042	-0.120279	0.0556237	0.89 (0.8-0.99)	0.0305901	0.160563	4	0.314556	0.560814	0.994213
	NDUFAF4	cg12482260	rs1328130	-0.0531441	0.0246027	0.95 (0.9-1)	0.0307657	0.125548	12	0.315713	0.643837	0.998027
	COQ3	cg16399182	rs7754270	0.0221104	0.0102412	1.02 (1-1.04)	0.030854	0.285438	20	0.316128	0.587488	0.994253
	SCP2	cg12220753	rs11206043	0.0694218	0.0321931	1.07 (1.01-1.14)	0.031051	0.637826	18	0.317225	0.54773	0.991707
	DNM1L	cg21446102	rs9971873	0.0551771	0.0256221	1.06 (1-1.11)	0.03128	0.35832	5	0.318074	0.602248	0.991044
	SLC25A35	cg07911673	rs8071096	-0.0831723	0.0386481	0.92 (0.85-0.99)	0.0313943	0.0780603	17	0.318603	0.540288	0.991612
	NUDT8	cg13452386	rs74909140	0.0363823	0.0169283	1.04 (1-1.07)	0.0316181	0.271037	13	0.31969	0.646348	0.998591
	ACAD8	cg16126958	rs10894788	0.0119046	0.00554096	1.01 (1-1.02)	0.031677	0.811794	20	0.319762	0.540202	0.995825
	ACAD8	cg20203469	rs10894788	0.014212	0.0066156	1.01 (1-1.03)	0.031693	0.676339	20	0.319794	0.54098	0.998469
	SLC25A1	cg24879257	rs9606020	0.0525908	0.0244815	1.05 (1-1.11)	0.031699	0.0463129	7	0.319794	0.758884	0.999405
	ACAD8	cg05949667	rs10894788	0.0160957	0.00749327	1.02 (1-1.03)	0.0317122	0.781814	20	0.319859	0.540778	0.997782
	MGST1	cg00874480	rs2417543	0.0663295	0.0309313	1.07 (1.01-1.14)	0.0319998	0.656109	17	0.321431	0.515985	0.995593
	POLG2	cg04009666	rs7221427	0.0157128	0.00732956	1.02 (1-1.03)	0.0320522	0.969145	20	0.321616	0.652596	0.997505
	POLG2	cg22507354	rs7221427	-0.0198804	0.00927574	0.98 (0.96-1)	0.0320919	0.983148	20	0.321855	0.652687	0.997717
	GADD45GIP1	cg18197795	rs11667458	-0.034473	0.016127	0.97 (0.94-1)	0.0325491	0.156487	20	0.324237	0.57596	0.984649
	NDUFV3	cg03052962	rs2401070	0.0637217	0.0298301	1.07 (1.01-1.13)	0.0326666	0.559325	20	0.324777	0.525882	0.994223
	SCP2	cg03609269	rs11206043	0.101839	0.0477608	1.11 (1.01-1.22)	0.0329836	0.443852	8	0.325985	0.549505	0.997653
	PITRM1	cg14995047	rs4881111	0.114926	0.0539188	1.12 (1.01-1.25)	0.0330502	0.824959	8	0.326276	0.567638	0.999486
	TIMM10	cg00279392	rs146457656	0.0657878	0.0309048	1.07 (1.01-1.13)	0.033277	0.0201472	5	0.327512	0.803673	0.99991
	NDUFAF4	cg10683658	rs1206073	0.08277	0.0388968	1.09 (1.01-1.17)	0.033342	0.698258	6	0.327824	0.616002	0.998117
	STYXL1	cg09335715	rs28446604	0.0305309	0.0144221	1.03 (1-1.06)	0.0342646	0.0849517	20	0.332778	0.572945	0.96392
	ACSF3	cg09743596	rs9940965	0.0416596	0.0196945	1.04 (1-1.08)	0.0344052	0.104146	20	0.332778	0.684801	0.996034
	MTHFD2	cg07067904	rs76936058	-0.0550361	0.026022	0.95 (0.9-1)	0.0344311	0.985005	8	0.332778	0.649848	0.999424
	ECHDC2	cg12060472	rs1775540	0.0977357	0.0462497	1.1 (1.01-1.21)	0.0345822	0.712489	6	0.332877	0.52018	0.999233
	MGST3	cg09553581	rs9333392	-0.0149598	0.00708019	0.99 (0.97-1)	0.0346085	0.395624	20	0.332927	0.58205	0.989401
	SLC25A37	cg07659624	rs2942213	-0.107899	0.0510697	0.9 (0.81-0.99)	0.0346206	0.375125	9	0.332998	0.530246	0.998892
	MGST1	cg15284911	rs10219493	0.0345292	0.0163531	1.04 (1-1.07)	0.0347311	0.79778	20	0.333336	0.51234	0.994178
	TMEM65	cg10703949	rs4131904	-0.0704437	0.0333634	0.93 (0.87-0.99)	0.0347371	0.437471	20	0.333349	0.521526	0.997015
	MGST1	cg04885072	rs10219493	0.0374267	0.0177326	1.04 (1-1.07)	0.0348053	0.770684	20	0.333425	0.511351	0.995584
	HSD17B8	cg02647520	rs139286294	0.0417015	0.01981	1.04 (1-1.08)	0.0352845	0.497431	14	0.335182	0.825558	0.99864
	MRPL48	cg26642432	rs1792166	-0.0458992	0.0218091	0.96 (0.92-1)	0.0353273	0.0366393	20	0.335182	0.492491	0.947687
	CHCHD3	cg10488050	rs2058943	-0.0354242	0.0168395	0.97 (0.93-1)	0.0354104	0.367446	20	0.335335	0.511226	0.995565
	GLRX2	cg21815704	rs10921312	-0.062576	0.0297603	0.94 (0.89-1)	0.035495	0.677907	17	0.335777	0.793989	0.996743
	VDAC3	cg17459219	rs72641493	0.0646923	0.0308157	1.07 (1-1.13)	0.0357876	0.0378056	16	0.33722	0.745194	0.988028
	MRPS7	cg02996684	rs112478464	-0.0979715	0.0467326	0.91 (0.83-0.99)	0.0360443	0.426781	20	0.338686	0.52731	0.998185
	TOMM20	cg09010748	rs67736021	-0.0469731	0.0224079	0.95 (0.91-1)	0.0360576	0.0112657	20	0.338735	0.51563	0.982203
	PDSS2	cg22451149	rs9400107	-0.0659363	0.03146	0.94 (0.88-1)	0.0360931	0.0146115	6	0.338809	0.501835	0.999555
	BCKDHA	cg05360949	rs45500792	-0.0173319	0.00827303	0.98 (0.97-1)	0.0361725	0.157213	20	0.339137	0.581502	0.998301
	MTHFS	cg23855392	rs2115540	-0.0116697	0.00557659	0.99 (0.98-1)	0.0363822	0.216561	20	0.340036	0.487013	0.988784
	ELAC2	cg11414030	rs2051975	-0.0473092	0.0226319	0.95 (0.91-1)	0.0365835	0.755193	20	0.341031	0.530539	0.998623
	ALKBH1	cg20385229	rs2267766	0.0675191	0.0323151	1.07 (1-1.14)	0.0366716	0.653459	3	0.341329	0.515469	0.998792
	SLC25A25	cg14294859	rs10987873	-0.0112602	0.00538975	0.99 (0.98-1)	0.0366914	0.505259	16	0.341329	0.595237	0.994826
	MDH2	cg04418999	rs2302434	0.060573	0.0289937	1.06 (1-1.12)	0.0366916	0.0977406	20	0.341329	0.566616	0.965754
	SLC25A37	cg18065686	rs2942204	-0.110539	0.0529219	0.9 (0.81-0.99)	0.036733	0.278453	16	0.341329	0.563502	0.996777
	LACTB	cg07064595	rs2729779	0.0430006	0.0205909	1.04 (1-1.09)	0.0367682	0.0569354	20	0.341329	0.527999	0.998048
	PRSS35	cg06032735	rs62419325	0.0502399	0.0240621	1.05 (1-1.1)	0.0368041	0.0688776	20	0.341456	0.535667	0.969233
	CRYZ	cg04794532	rs277396	-0.0525604	0.0251878	0.95 (0.9-1)	0.0369117	0.123828	20	0.341914	0.531691	0.998433
	BCKDHA	cg01655341	rs45500792	-0.0421671	0.020213	0.96 (0.92-1)	0.0369659	0.692669	9	0.342128	0.581774	0.999104
	ELAC2	cg01745692	rs2051975	0.0616932	0.029611	1.06 (1-1.13)	0.0372095	0.0874689	17	0.343305	0.529732	0.999681
	STYXL1	cg11946583	rs2302434	0.0673735	0.0323605	1.07 (1-1.14)	0.0373452	0.08721	20	0.343739	0.567647	0.968285
	RDH13	cg03656968	rs62122052	-0.016782	0.00806952	0.98 (0.97-1)	0.0375557	0.33684	20	0.344306	0.573191	0.997845
	MSRA	cg23400122	rs4841408	0.158008	0.0759808	1.17 (1.01-1.36)	0.0375643	0.810285	20	0.344314	0.540454	0.997534
	ALDH18A1	cg10612915	rs11188409	0.03018	0.0145449	1.03 (1-1.06)	0.0379905	0.437916	20	0.346785	0.523752	0.996841
	TMEM177	cg25868126	rs2272053	-0.0460676	0.0222215	0.95 (0.91-1)	0.0381621	0.744768	20	0.347746	0.550025	0.997542
	CISD1	cg16915659	rs2590327	-0.0326266	0.0157512	0.97 (0.94-1)	0.0383234	0.424196	20	0.348696	0.538604	0.989454
	DECR1	cg10818319	rs1805803	0.0643496	0.0310776	1.07 (1-1.13)	0.0383951	0.136272	20	0.348769	0.493685	0.981518
	TOMM20	cg10239410	rs4659549	-0.0582768	0.0281576	0.94 (0.89-1)	0.0384838	0.151336	20	0.349172	0.535505	0.971112
	MTHFS	cg00225070	rs2903105	-0.0201834	0.00975905	0.98 (0.96-1)	0.0386236	0.610698	20	0.349796	0.476116	0.99336
	MRPL48	cg18195628	rs2462621	0.0147518	0.00713509	1.01 (1-1.03)	0.0386864	0.020071	20	0.34997	0.461131	0.911726
	NDUFV3	cg00940809	rs8132810	0.0487727	0.0236001	1.05 (1-1.1)	0.0387689	0.513893	20	0.35027	0.516491	0.997815
	EFHD1	cg23645199	rs73105431	-0.0497699	0.0240925	0.95 (0.91-1)	0.0388488	0.623298	11	0.350271	0.533062	0.999255
	MCCC2	cg17254386	rs384732	0.0828844	0.0401331	1.09 (1-1.18)	0.0389007	0.0374703	7	0.350418	0.524401	0.9955
	TXNRD2	cg11182965	rs1044732	-0.0100166	0.00485481	0.99 (0.98-1)	0.0390896	0.0759842	20	0.351115	0.56756	0.995341
	NDUFV3	cg11640562	rs66617728	-0.0915494	0.0443779	0.91 (0.84-1)	0.0391172	0.595648	20	0.351229	0.5519	0.9989
	VDAC3	cg17910564	rs3736649	-0.0625852	0.0303414	0.94 (0.89-1)	0.0391412	0.290951	20	0.351333	0.651252	0.982529
	COX17	cg01322951	rs11923223	-0.0351958	0.0170702	0.97 (0.93-1)	0.0392236	0.188498	20	0.351533	0.481712	0.99823
	CLPB	cg27367093	rs117068828	-0.0252079	0.0122271	0.98 (0.95-1)	0.0392422	0.0595999	20	0.351549	0.686053	0.987729
	ABAT	cg03698956	rs1730967	-0.0180415	0.00875687	0.98 (0.97-1)	0.0393729	0.68496	20	0.351976	0.574645	0.996838
	ACACA	cg07660627	rs12449696	-0.0394946	0.0191709	0.96 (0.93-1)	0.0393856	0.935167	11	0.351976	0.607097	0.999001
	MRPL48	cg21792144	rs4514449	-0.0473374	0.0229847	0.95 (0.91-1)	0.0394443	0.015062	20	0.352127	0.478613	0.947965
	ACACA	cg17939040	rs12449696	0.0564954	0.0275027	1.06 (1-1.12)	0.0399586	0.834901	10	0.35427	0.589228	0.998943
	ABAT	cg20587543	rs1730967	-0.0432937	0.0210796	0.96 (0.92-1)	0.0399929	0.963784	20	0.35443	0.575032	0.997851
	GFER	cg26559437	rs2238411	-0.0197421	0.00962726	0.98 (0.96-1)	0.0403013	0.810508	20	0.355959	0.608478	0.999205
	TDRKH	cg07092448	rs4504897	0.0116724	0.00569272	1.01 (1-1.02)	0.040324	0.243681	20	0.356082	0.54368	0.990389
	MRPL21	cg07316676	rs560096	-0.0331869	0.0162149	0.97 (0.94-1)	0.040689	0.9996	20	0.357746	0.546386	0.99912
	CCDC127	cg04623103	rs11739566	-0.0650597	0.0318627	0.94 (0.88-1)	0.0411641	0.573429	20	0.358732	0.57389	0.993959
	ECHDC2	cg15986841	rs7548389	0.0313235	0.0153497	1.03 (1-1.06)	0.0412845	0.158038	20	0.359022	0.468133	0.987623
	PITRM1	cg14006663	rs9423713	0.0329364	0.0161405	1.03 (1-1.07)	0.04129	0.590735	20	0.359022	0.465489	0.998964
	TARS2	cg16592453	rs494041	0.149363	0.0732566	1.16 (1.01-1.34)	0.0414605	0.365328	4	0.359551	0.517275	0.997618
	HARS2	cg20680166	rs801166	0.157563	0.0772906	1.17 (1.01-1.36)	0.0414918	0.736094	4	0.359559	0.536944	0.99914
	MDH2	cg12583325	rs10255591	0.0665324	0.0326631	1.07 (1-1.14)	0.0416569	0.0513386	17	0.360042	0.516936	0.964235
	TRAP1	cg11723904	rs1799892	0.0820907	0.0403303	1.09 (1-1.17)	0.0418048	0.0775986	20	0.360616	0.385356	0.997713
	BDH1	cg08204843	rs2567370	-0.0396527	0.0194939	0.96 (0.93-1)	0.0419406	0.296385	8	0.361149	0.533627	0.999603
	AIFM3	cg19990744	rs7292968	0.0360443	0.0177247	1.04 (1-1.07)	0.041996	0.299571	3	0.361231	0.667421	0.999732
	TDRKH	cg18019451	rs7542898	0.0105979	0.00521159	1.01 (1-1.02)	0.0419995	0.251281	20	0.361239	0.534408	0.987729
	PITRM1	cg18116217	rs9423713	0.0568652	0.0280018	1.06 (1-1.12)	0.0422781	0.422579	14	0.362602	0.465474	0.998893
	CHCHD3	cg15373257	rs7784869	-0.0500685	0.0246645	0.95 (0.91-1)	0.0423586	0.632685	20	0.363049	0.500306	0.996737
	MRPS24	cg22291371	rs28420176	-0.0324913	0.0160311	0.97 (0.94-1)	0.0426865	0.679643	20	0.364778	0.55562	0.996533
	TARS2	cg09579323	rs834242	-0.0205307	0.0101577	0.98 (0.96-1)	0.0432587	0.933477	20	0.367429	0.474257	0.993426
	SLC25A13	cg21022364	rs4358737	-0.0194956	0.00964934	0.98 (0.96-1)	0.0433408	0.431165	20	0.367549	0.465672	0.979538
	HMGCL	cg13580783	rs11714	0.0615684	0.0304741	1.06 (1-1.13)	0.0433471	0.196665	9	0.367549	0.591327	0.995688
	BNIP3L	cg11498726	rs7813520	-0.0199029	0.00985364	0.98 (0.96-1)	0.0433986	0.579413	20	0.367665	0.435801	0.996942
	AIFM3	cg20401101	rs5761570	-0.0263987	0.0130832	0.97 (0.95-1)	0.0436165	0.116734	3	0.368339	0.469893	0.999813
	ACSF3	cg10453148	rs11648312	-0.0330983	0.0164476	0.97 (0.94-1)	0.0441831	0.29704	20	0.370637	0.521616	0.972816
	MRPL34	cg18742203	rs973905	0.0470183	0.0233653	1.05 (1-1.1)	0.0441871	0.18563	20	0.370637	0.474639	0.998244
	CLPB	cg01693503	rs7950298	0.0587635	0.0292178	1.06 (1-1.12)	0.0443019	0.0676292	20	0.37117	0.676286	0.987652
	MRPL34	cg27291235	rs973905	0.0518641	0.0257983	1.05 (1-1.11)	0.0443922	0.324879	20	0.371531	0.474472	0.997505
	MRPL21	cg17547346	rs2924701	-0.0449414	0.0223757	0.96 (0.92-1)	0.0445911	0.985961	20	0.372468	0.532647	0.998666
	SIRT4	cg07106325	rs147698620	0.030007	0.0149503	1.03 (1-1.06)	0.044738	0.0147805	20	0.373339	0.626143	0.998152
	PITRM1	cg14209549	rs9423713	0.091837	0.0457828	1.1 (1-1.2)	0.0448636	0.512911	4	0.373952	0.46566	0.999749
	BDH1	cg26396290	rs7617106	-0.0617284	0.0308123	0.94 (0.89-1)	0.0451374	0.42036	17	0.375307	0.505695	0.999448
	ALDH4A1	cg12461099	rs4912054	-0.0620095	0.0309814	0.94 (0.88-1)	0.0453376	0.172123	12	0.37615	0.536573	0.99495
	GLS	cg16975027	rs12693588	-0.0774506	0.0387367	0.93 (0.86-1)	0.0455638	0.201423	7	0.37655	0.451859	0.98727
	GLS2	cg19636672	rs12304519	0.0144042	0.00720458	1.01 (1-1.03)	0.0455742	0.131131	20	0.37655	0.341367	0.569777
	COQ5	cg01762738	rs540520	0.0150195	0.00751247	1.02 (1-1.03)	0.0455786	0.622839	20	0.37655	0.468147	0.993379
	TRMT1	cg22493117	rs3760912	0.0184952	0.00925415	1.02 (1-1.04)	0.045653	0.208518	18	0.37655	0.494174	0.999614
	ISCA1	cg13959031	rs9314750	-0.0201634	0.0100891	0.98 (0.96-1)	0.0456597	0.0148607	20	0.37655	0.453423	0.995163
	PRSS35	cg22369776	rs6903293	-0.0219313	0.0109751	0.98 (0.96-1)	0.045687	0.0369442	20	0.37655	0.532487	0.996562
	MTG1	cg06155833	rs2255024	-0.021445	0.0107343	0.98 (0.96-1)	0.0457385	0.176123	20	0.37655	0.460174	0.983465
	ISCA1	cg07824177	rs6559923	-0.0244901	0.0122588	0.98 (0.95-1)	0.0457429	0.085023	20	0.37655	0.453762	0.996746
	PGAM5	cg00648582	rs11609235	0.0242891	0.0121592	1.02 (1-1.05)	0.0457617	0.114128	20	0.37655	0.434148	0.967736
	TRMT1	cg07884270	rs3760912	0.0252414	0.0126378	1.03 (1-1.05)	0.0457941	0.252072	20	0.376563	0.494164	0.999571
	COQ5	cg27304573	rs540520	0.0286732	0.0143584	1.03 (1-1.06)	0.0458283	0.726932	20	0.376563	0.468904	0.996796
	TRMT1	cg05225062	rs3760912	0.028313	0.0141814	1.03 (1-1.06)	0.0458805	0.176112	15	0.376655	0.494197	0.999708
	TDRKH	cg20686828	rs4845579	0.0382054	0.0191569	1.04 (1-1.08)	0.0461146	0.12262	20	0.37758	0.523499	0.997174
	GLS	cg21497043	rs11894425	-0.0405592	0.020342	0.96 (0.92-1)	0.0461671	0.194226	20	0.377836	0.437331	0.946768
	ALDH4A1	cg21471199	rs4912054	-0.0797502	0.0400455	0.92 (0.85-1)	0.046427	0.735511	7	0.379064	0.547944	0.999198
	SCP2	cg00738178	rs6674545	-0.0481109	0.0241642	0.95 (0.91-1)	0.046481	0.023593	20	0.379337	0.608339	0.994936
	POLQ	cg12146073	rs7645869	-0.061925	0.0311975	0.94 (0.88-1)	0.0471516	0.321074	13	0.382052	0.452915	0.994324
	DNAJC11	cg24361350	rs436920	0.0600112	0.0302349	1.06 (1-1.13)	0.047163	0.0133577	20	0.382078	0.475008	0.96253
	SCO2	cg02776313	rs131805	-0.013997	0.00706761	0.99 (0.97-1)	0.0476531	0.194673	20	0.383554	0.483858	0.995622
	SCO2	cg13092901	rs131805	-0.0153149	0.00773373	0.98 (0.97-1)	0.0476721	0.179953	20	0.383554	0.483842	0.995554
	GLS	cg05607461	rs13395505	-0.0744532	0.0376182	0.93 (0.86-1)	0.0477958	0.103365	20	0.383554	0.442291	0.966942
	SERAC1	cg14029994	rs35728263	-0.0402506	0.0203493	0.96 (0.92-1)	0.0479297	0.515769	20	0.383554	0.527755	0.997315
	SLC25A1	cg02655711	rs762523	0.00845028	0.0042729	1.01 (1-1.02)	0.0479687	0.320828	20	0.383554	0.438025	0.976943
	ISCA1	cg13456106	rs2147064	0.0104087	0.00526352	1.01 (1-1.02)	0.047984	0.0378519	20	0.383554	0.44992	0.992015
	STOM	cg14215970	rs12378516	0.0103157	0.00521929	1.01 (1-1.02)	0.0481026	0.754213	20	0.383554	0.420515	0.945154
	STOM	cg18676053	rs12378516	0.0103523	0.00523782	1.01 (1-1.02)	0.048103	0.797607	20	0.383554	0.425144	0.968868
	STOM	cg14365564	rs12378516	0.0111251	0.00562901	1.01 (1-1.02)	0.0481105	0.8165	20	0.383554	0.426489	0.975878
	SLC25A33	cg18783781	rs72646713	-0.0477489	0.0241691	0.95 (0.91-1)	0.0481985	0.663015	20	0.383554	0.525032	0.998706
	UCP3	cg10859442	rs3781907	-0.0277399	0.0140424	0.97 (0.95-1)	0.0482189	0.164276	20	0.383611	0.456857	0.988453
	UCP3	cg19700658	rs3781907	-0.0344316	0.0174486	0.97 (0.93-1)	0.0484588	0.197426	20	0.384139	0.457993	0.993789
	STOM	cg13626632	rs2572854	0.0394049	0.0200034	1.04 (1-1.08)	0.0488482	0.54458	20	0.385262	0.430324	0.996196
	MRPS9	cg26633120	rs13406272	-0.0463567	0.023541	0.95 (0.91-1)	0.0489308	0.140254	14	0.385407	0.429101	0.997991
	PARL	cg25686905	rs61591183	0.0309969	0.0157685	1.03 (1-1.06)	0.0493285	0.244967	20	0.386995	0.531315	0.992588
	GRPEL1	cg26116260	rs2276969	0.011911	0.00606907	1.01 (1-1.02)	0.0496961	0.101742	20	0.387955	0.448983	0.875427
	SCO2	cg10416593	rs131813	-0.0118437	0.00603722	0.99 (0.98-1)	0.0497884	0.266488	20	0.388275	0.47429	0.99418
	GRPEL1	cg25660036	rs2276969	-0.0202474	0.0103218	0.98 (0.96-1)	0.0498076	0.129089	20	0.388355	0.444662	0.875265

## Sheet: TableS3-mqtl (FinnGen)
	Table S3. Summary data-level Mendelian randomization analysis for association between mitochondrial gene methylations and major depressive disorder (FinnGen)
	Gene	ProbeID	topSNP	Beta	SE	OR (95% CI)	P-value	P value (HEIDI test)	nsnp_HEIDI	FDR Porrection	PPH4	H4/（H3+H4）
	GPX1	cg07274523	rs17080528	-0.115275	0.0233096	0.89 (0.85-0.93)	7.59865e-07	0.0796747	20	0.0013048	0.16758	0.168682
	DHODH	cg07817698	rs4788456	-0.653022	0.142696	0.52 (0.39-0.69)	4.73214e-06	0.656014	3	0.00367924	0.999746	0.999746
	HSD17B8	cg00640376	rs2076310	-0.0715487	0.0157882	0.93 (0.9-0.96)	5.84902e-06	0.280871	20	0.00367924	0.999511	0.999684
	HSD17B8	cg12699756	rs2076310	-0.085896	0.0190008	0.92 (0.88-0.95)	6.1653e-06	0.0875285	20	0.00367924	0.999505	0.999678
	HSD17B8	cg17066452	rs2076310	-0.110847	0.0246486	0.9 (0.85-0.94)	6.88895e-06	0.0453376	20	0.00367924	0.999519	0.999693
	HSD17B8	cg01970322	rs2076310	-0.119407	0.0266123	0.89 (0.84-0.93)	7.22553e-06	0.0769571	20	0.00367924	0.999558	0.999732
	AMT	cg25021247	rs3870341	-0.197566	0.0475773	0.82 (0.75-0.9)	3.28815e-05	0.0453976	8	0.00963289	0.994118	0.994641
	SLC25A40	cg00663797	rs140460625	0.0580654	0.0145057	1.06 (1.03-1.09)	6.25605e-05	0.106092	16	0.0144799	0.998935	0.999816
	HIBADH	cg05774698	rs12700830	-0.0423355	0.0107035	0.96 (0.94-0.98)	7.64368e-05	0.83236	20	0.0169224	0.995285	0.997451
	NT5DC2	cg07507251	rs12489828	-0.0272594	0.00703252	0.97 (0.96-0.99)	0.000106101	0.297907	20	0.0207354	0.949196	0.952279
	NT5DC2	cg05564831	rs12489828	-0.0304125	0.00784732	0.97 (0.96-0.99)	0.000106393	0.139829	20	0.0207354	0.949167	0.952249
	NT5DC2	cg17372223	rs7614981	-0.0300061	0.00774369	0.97 (0.96-0.99)	0.000106666	0.151042	20	0.0207354	0.949037	0.952123
	BCO2	cg01685893	rs2043055	-0.289205	0.074778	0.75 (0.65-0.87)	0.000109948	0.0230868	6	0.0207354	0.997589	0.999016
	NT5DC2	cg25934064	rs12489828	-0.106105	0.0276469	0.9 (0.85-0.95)	0.00012411	0.135828	20	0.0225702	0.950093	0.953186
	SLC25A13	cg13820573	rs1016968	0.0749227	0.0195702	1.08 (1.04-1.12)	0.000128979	0.320735	20	0.022647	0.993912	0.998746
	NT5DC2	cg00317010	rs7614981	-0.145507	0.0382732	0.86 (0.8-0.93)	0.000143652	0.285668	20	0.0239219	0.995225	0.99862
	MSRA	cg18452600	rs10098474	0.0754904	0.0199178	1.08 (1.04-1.12)	0.00015059	0.197062	20	0.0239219	0.983673	0.987292
	MSRA	cg12345456	rs10098474	0.0821963	0.021702	1.09 (1.04-1.13)	0.000152166	0.252166	20	0.0239219	0.983669	0.987288
	MSRA	cg21625330	rs10098474	-0.111987	0.029711	0.89 (0.84-0.95)	0.000163775	0.129769	20	0.0239219	0.983708	0.987327
	MSRA	cg01535726	rs10098474	0.115925	0.0307958	1.12 (1.06-1.19)	0.000167019	0.164296	20	0.0239219	0.98374	0.987359
	CYB5B	cg03912267	rs56096026	0.132014	0.0351755	1.14 (1.07-1.22)	0.00017472	0.741907	19	0.0239219	0.996475	0.999766
	CYB5B	cg07795548	rs56096026	-0.13597	0.0362796	0.87 (0.81-0.94)	0.000178372	0.535658	11	0.0239219	0.997129	0.999825
	HEMK1	cg12005703	rs1034405	-0.436453	0.116462	0.65 (0.51-0.81)	0.000178522	0.209837	7	0.0239219	0.988261	0.988743
	ACSF2	cg12649208	rs11869714	0.214242	0.0574129	1.24 (1.11-1.39)	0.000190269	0.921712	6	0.0248423	0.996847	0.999829
	NT5DC2	cg11126497	rs1010553	0.123058	0.0333934	1.13 (1.06-1.21)	0.000228611	0.146535	20	0.0261328	0.918779	0.923668
	COMT	cg23601416	rs2239393	-0.0248154	0.0067564	0.98 (0.96-0.99)	0.000239833	0.256922	20	0.0261328	0.992767	0.999655
	COMT	cg22546130	rs2239393	-0.0254012	0.00691603	0.97 (0.96-0.99)	0.000239905	0.241761	20	0.0261328	0.992903	0.999794
	COMT	cg04856117	rs2239393	-0.0272335	0.00741553	0.97 (0.96-0.99)	0.000240191	0.234022	20	0.0261328	0.992901	0.999792
	COMT	cg11361387	rs2239393	-0.0289165	0.00787438	0.97 (0.96-0.99)	0.000240441	0.225851	20	0.0261328	0.992782	0.999671
	COMT	cg07579946	rs2239393	-0.0309874	0.00843917	0.97 (0.95-0.99)	0.000240793	0.264555	20	0.0261328	0.992898	0.999788
	COMT	cg06346307	rs2239393	-0.0345171	0.0094022	0.97 (0.95-0.98)	0.000241442	0.313472	20	0.0261328	0.992928	0.999819
	SLC25A39	cg25269247	rs2011895	0.0668301	0.018231	1.07 (1.03-1.11)	0.000246628	0.0140755	20	0.0261328	0.990605	0.997591
	COMT	cg01335087	rs2239393	-0.0595816	0.0162616	0.94 (0.91-0.97)	0.000248364	0.582128	20	0.0261328	0.992988	0.999883
	SDHD	cg04269747	rs13328843	-0.244764	0.0669563	0.78 (0.69-0.89)	0.000256607	0.0230465	4	0.0261328	0.997618	0.999226
	TIMM8B	cg04269747	rs13328843	-0.244764	0.0669563	0.78 (0.69-0.89)	0.000256607	0.0230465	4	0.0261328	0.997618	0.999226
	NT5DC2	cg13284614	rs12489828	-0.244458	0.0669947	0.78 (0.69-0.89)	0.000263342	0.687572	7	0.0262929	0.996453	0.999872
	RSAD1	cg07224067	rs7208018	0.157973	0.043793	1.17 (1.07-1.28)	0.000309444	0.649072	20	0.0294606	0.994251	0.999437
	HIBADH	cg23153585	rs12700826	0.185767	0.0520254	1.2 (1.09-1.33)	0.000356038	0.207433	20	0.0323015	0.987534	0.993291
	SLC25A46	cg02061660	rs3214017	0.0485829	0.0136215	1.05 (1.02-1.08)	0.000361584	0.498124	20	0.0323015	0.98347	0.989876
	NT5DC2	cg07757611	rs66782572	-0.273462	0.0772158	0.76 (0.65-0.89)	0.000397819	0.790432	3	0.0349258	0.995795	0.999966
	ACACB	cg06002638	rs7311180	-0.103463	0.0298224	0.9 (0.85-0.96)	0.00052181	0.678515	20	0.0442843	0.985358	0.999579
	ACACB	cg15996769	rs7311180	-0.112967	0.0326242	0.89 (0.84-0.95)	0.00053485	0.179906	20	0.0446469	0.985985	0.999666
	TDRKH	cg24503712	rs10888435	-0.0738998	0.0218556	0.93 (0.89-0.97)	0.000721519	0.196722	20	0.0592576	0.979931	0.998361
	PDF	cg02192472	rs877534	0.0320071	0.00964793	1.03 (1.01-1.05)	0.000908225	0.227789	20	0.0708537	0.924259	0.943988
	SLC25A13	cg20782117	rs10808097	0.195771	0.0591364	1.22 (1.08-1.37)	0.000931317	0.357894	7	0.0708537	0.983391	0.998034
	SLC25A46	cg26660316	rs7724788	0.2423	0.0732615	1.27 (1.1-1.47)	0.000941902	0.317852	5	0.0708537	0.991156	0.996444
	TOMM20	cg09010748	rs67736021	-0.10646	0.0322014	0.9 (0.84-0.96)	0.000946201	0.0572508	20	0.0708537	0.977801	0.999533
	PDF	cg03603530	rs3759979	0.0293422	0.00889653	1.03 (1.01-1.05)	0.000973215	0.050513	20	0.0718205	0.919185	0.940121
	NT5DC2	cg07148594	rs7639267	-0.0750548	0.022836	0.93 (0.89-0.97)	0.00101372	0.12868	20	0.0723841	0.708324	0.721817
	PDF	cg02802420	rs2062547	0.0806677	0.0245442	1.08 (1.03-1.14)	0.00101395	0.102849	20	0.0723841	0.924907	0.945843
	TOMM20	cg10239410	rs4659549	-0.133451	0.0406369	0.88 (0.81-0.95)	0.0010235	0.506788	20	0.0723841	0.976535	0.998839
	NME4	cg27315249	rs4984667	-0.0823103	0.0252213	0.92 (0.88-0.97)	0.00110034	0.505891	20	0.0766089	0.971435	0.998633
	MRPL33	cg05938007	rs13027427	-0.200233	0.0614175	0.82 (0.73-0.92)	0.00111333	0.232577	7	0.0766089	0.979033	0.998151
	MRPL33	cg22759265	rs35463245	0.170689	0.05284	1.19 (1.07-1.32)	0.00123662	0.137712	15	0.0839585	0.971486	0.992896
	IVD	cg08129084	rs8033938	-0.0350828	0.0109644	0.97 (0.94-0.99)	0.00137567	0.285404	20	0.09217	0.967835	0.993315
	IVD	cg02378269	rs8033938	-0.0929621	0.0292638	0.91 (0.86-0.97)	0.00148963	0.241031	20	0.0967042	0.969532	0.994948
	NAGS	cg04196345	rs850857	0.0673073	0.0211903	1.07 (1.03-1.11)	0.0014915	0.257385	20	0.0967042	0.962537	0.999427
	SLC25A28	cg05149213	rs2052318	-0.0273343	0.00861027	0.97 (0.96-0.99)	0.00150032	0.838976	20	0.0967042	0.960412	0.998895
	STARD7	cg22742943	rs1168976	0.125344	0.0395695	1.13 (1.05-1.22)	0.00153658	0.470952	20	0.0976525	0.964182	0.994641
	IVD	cg26886850	rs8033938	-0.112339	0.0354996	0.89 (0.83-0.96)	0.00155339	0.372672	14	0.0976525	0.971101	0.995999
	IVD	cg09655862	rs8033938	-0.141175	0.0449227	0.87 (0.8-0.95)	0.00167444	0.203556	12	0.102876	0.970814	0.995959
	NAGS	cg26796190	rs423757	-0.14503	0.0461556	0.86 (0.79-0.95)	0.00167688	0.111875	18	0.102876	0.962092	0.999645
	NAGS	cg09467501	rs228785	-0.152438	0.0487292	0.86 (0.78-0.94)	0.00175838	0.130111	15	0.105083	0.962517	0.999651
	COX10	cg26751588	rs4792444	0.0397736	0.0127172	1.04 (1.01-1.07)	0.00176277	0.858694	20	0.105083	0.978916	0.999888
	CRLS1	cg19214629	rs1028410	0.171175	0.0547664	1.19 (1.07-1.32)	0.00177477	0.996177	5	0.105083	0.964984	0.999747
	SLC25A22	cg22747142	rs113226928	-0.132854	0.0425627	0.88 (0.81-0.95)	0.00180016	0.193516	11	0.105361	0.978227	0.999907
	MRPS21	cg03516270	rs72696808	-0.216783	0.0697938	0.81 (0.7-0.92)	0.00189601	0.316482	7	0.109262	0.973096	0.997776
	SLC25A13	cg21022364	rs4358737	-0.0443733	0.0142959	0.96 (0.93-0.98)	0.00190973	0.0642617	20	0.109262	0.942099	0.987394
	MSRA	cg16773768	rs17151899	0.0472844	0.0153724	1.05 (1.02-1.08)	0.0020985	0.937895	20	0.118425	0.945522	0.988171
	LARS2	cg15691035	rs79939301	-0.124789	0.0407625	0.88 (0.81-0.96)	0.00220335	0.728928	6	0.121951	0.972175	0.999982
	PDSS2	cg07056955	rs2086204	-0.121833	0.0399067	0.89 (0.82-0.96)	0.00226612	0.89759	20	0.124076	0.945659	0.999256
	SLC25A13	cg18184880	rs34257126	0.146159	0.0482327	1.16 (1.05-1.27)	0.00244326	0.232269	16	0.131372	0.945858	0.992618
	CLYBL	cg18696495	rs2806307	0.11089	0.0366453	1.12 (1.04-1.2)	0.00247775	0.508908	20	0.131372	0.936953	0.999171
	SND1	cg25281849	rs17730294	0.050095	0.016565	1.05 (1.02-1.09)	0.00249335	0.514568	20	0.131372	0.959429	0.998239
	PDE2A	cg22635155	rs12797368	-0.0481917	0.0159415	0.95 (0.92-0.98)	0.00250256	0.601944	20	0.131372	0.927263	0.983791
	MRPL15	cg09895187	rs12114043	0.0786944	0.0261195	1.08 (1.03-1.14)	0.00258801	0.650122	20	0.133361	0.944086	0.997286
	CRLS1	cg23763877	rs6139887	0.118693	0.0394028	1.13 (1.04-1.22)	0.00259285	0.966915	11	0.133361	0.94599	0.999529
	PDE2A	cg08182160	rs12363065	-0.11487	0.0382619	0.89 (0.83-0.96)	0.00268026	0.779792	20	0.135539	0.940792	0.998552
	COQ7	cg05305993	rs72777492	-0.0342325	0.0114059	0.97 (0.94-0.99)	0.00268841	0.172331	20	0.135539	0.960224	0.999737
	LIPT2	cg11417029	rs11532106	-0.147274	0.0491212	0.86 (0.78-0.95)	0.00271605	0.333119	20	0.13559	0.94786	0.997865
	IVD	cg13463731	rs61734053	-0.0749361	0.0252018	0.93 (0.88-0.97)	0.00294481	0.0187222	20	0.143424	0.98855	0.998367
	TRAP1	cg10476962	rs12444804	0.0447904	0.0150702	1.05 (1.02-1.08)	0.00295748	0.0377505	20	0.143424	0.925044	0.993287
	TRAP1	cg24062157	rs12929402	0.0290304	0.00977997	1.03 (1.01-1.05)	0.00299401	0.0276453	20	0.143825	0.92351	0.99298
	TRNT1	cg11485152	rs77959796	-0.0722923	0.0244522	0.93 (0.89-0.98)	0.00311184	0.412154	20	0.148089	0.962968	0.996411
	SPATA20	cg24438145	rs9890200	0.0240036	0.00814611	1.02 (1.01-1.04)	0.0032126	0.0102469	20	0.151385	0.909782	0.978275
	SPATA20	cg18945744	rs9890200	-0.0390736	0.0132725	0.96 (0.94-0.99)	0.00324056	0.0342158	20	0.151385	0.909747	0.978235
	PDE2A	cg21657876	rs11235556	0.0670117	0.0230041	1.07 (1.02-1.12)	0.00357941	0.585481	20	0.164201	0.914342	0.997556
	NFU1	cg11644052	rs4444588	-0.0282849	0.00974311	0.97 (0.95-0.99)	0.00369521	0.130187	20	0.167198	0.911851	0.997685
	SPATA20	cg02621540	rs9890200	0.131582	0.0453767	1.14 (1.04-1.25)	0.0037343	0.0179299	20	0.167198	0.928246	0.999546
	SPATA20	cg02273944	rs9890200	0.132701	0.0457743	1.14 (1.04-1.25)	0.00374323	0.159189	9	0.167198	0.925656	0.996653
	NFU1	cg10354495	rs6713536	-0.0459802	0.0159565	0.96 (0.93-0.99)	0.00395659	0.0760161	20	0.168935	0.910668	0.997827
	SPG7	cg06297023	rs2056310	-0.147482	0.0511951	0.86 (0.78-0.95)	0.00396687	0.241814	10	0.168935	0.945257	0.999867
	DNAJC11	cg23040782	rs200439	-0.0343985	0.0119411	0.97 (0.94-0.99)	0.00396813	0.0220933	20	0.168935	0.914541	0.992236
	SPG7	cg07474682	rs57696383	-0.0490315	0.0170208	0.95 (0.92-0.98)	0.00396818	0.346631	20	0.168935	0.907679	0.995836
	TOMM20	cg19746343	rs6672644	-0.13022	0.0453903	0.88 (0.8-0.96)	0.0041191	0.0955043	5	0.171922	0.93974	0.998287
	DNAJC11	cg19248893	rs200439	-0.0797159	0.027812	0.92 (0.87-0.98)	0.00415371	0.210939	20	0.171957	0.91536	0.993197
	ABCB8	cg02501120	rs55902005	0.105667	0.0369293	1.11 (1.03-1.19)	0.00421862	0.371609	7	0.173236	0.957845	0.999675
	DNAJC11	cg20668607	rs200439	-0.0953032	0.0333914	0.91 (0.85-0.97)	0.0043155	0.0906893	18	0.174809	0.915584	0.993483
	SND1	cg25747190	rs73239707	0.279646	0.098005	1.32 (1.09-1.6)	0.0043256	0.482902	3	0.174809	0.964526	0.999683
	TDRKH	cg21712805	rs11586691	0.0420306	0.0147545	1.04 (1.01-1.07)	0.00439026	0.664419	20	0.175637	0.895553	0.99066
	PDE2A	cg19341656	rs907854	-0.114619	0.0402706	0.89 (0.82-0.96)	0.00442419	0.0536642	20	0.175637	0.90947	0.99794
	YRDC	cg00095214	rs28701975	0.0757254	0.0266503	1.08 (1.02-1.14)	0.00449094	0.177381	20	0.175637	0.906152	0.997113
	PDE2A	cg15913680	rs56133505	0.136844	0.048231	1.15 (1.04-1.26)	0.00455038	0.507778	15	0.175637	0.911707	0.998945
	PDE2A	cg02728101	rs2037030	-0.0350767	0.0123787	0.97 (0.94-0.99)	0.00460212	0.606046	20	0.175637	0.875168	0.969408
	SPATA20	cg22450693	rs8076632	-0.228125	0.0805451	0.8 (0.68-0.93)	0.00462203	0.192587	6	0.175637	0.932378	0.990897
	DNAJC11	cg03753670	rs200439	0.152702	0.0542461	1.16 (1.05-1.3)	0.00487788	0.594604	3	0.183945	0.918347	0.999606
	DNAJC11	cg26361757	rs12127219	-0.114682	0.0409007	0.89 (0.82-0.97)	0.00504875	0.807824	20	0.187651	0.896209	0.995547
	SDHAF2	cg22111318	rs7925113	0.0727066	0.0260218	1.08 (1.02-1.13)	0.00520499	0.604789	20	0.192057	0.926102	0.998509
	SND1	cg08825895	rs759056	-0.0606565	0.0219098	0.94 (0.9-0.98)	0.00563213	0.0473422	20	0.203396	0.921022	0.997809
	VDAC1	cg05859214	rs71587512	0.0488618	0.0176646	1.05 (1.01-1.09)	0.00567343	0.0564937	20	0.203444	0.908299	0.998372
	PREPL	cg03700279	rs698767	0.0867719	0.0314708	1.09 (1.03-1.16)	0.00582951	0.102163	20	0.20758	0.880459	0.988737
	ARF5	cg12288726	rs13247976	-0.0838609	0.030516	0.92 (0.87-0.98)	0.00599419	0.0314174	20	0.211961	0.898742	0.996302
	GPT2	cg03533472	rs8053137	0.0785733	0.0286587	1.08 (1.02-1.14)	0.00611239	0.464333	9	0.21465	0.912087	0.998065
	CARS2	cg02866700	rs12429651	-0.0276083	0.0100913	0.97 (0.95-0.99)	0.00622178	0.207237	20	0.216995	0.907711	0.998308
	GPT2	cg00270789	rs11861896	0.0894503	0.0327606	1.09 (1.03-1.17)	0.00632525	0.91534	8	0.218063	0.910021	0.998087
	GPT2	cg23684449	rs8053137	0.10513	0.0385127	1.11 (1.03-1.2)	0.00633806	0.760179	8	0.218063	0.911128	0.998194
	PDE2A	cg23792978	rs1513781	-0.0370936	0.0136692	0.96 (0.94-0.99)	0.00665419	0.193187	20	0.22461	0.899157	0.994967
	SND1	cg12371914	rs1193337	0.0634308	0.0233825	1.07 (1.02-1.12)	0.00667275	0.0510564	20	0.22461	0.913893	0.997683
	SPG7	cg01730585	rs57696383	-0.251702	0.0928278	0.78 (0.65-0.93)	0.00669795	0.721943	15	0.22461	0.785664	0.994624
	GPT2	cg00622166	rs112240980	0.0711731	0.0262519	1.07 (1.02-1.13)	0.00670478	0.762183	11	0.22461	0.908263	0.997969
	RPUSD4	cg04250867	rs535644	-0.163323	0.0605036	0.85 (0.75-0.96)	0.00694674	0.0100335	6	0.230169	0.862609	0.999865
	MRPL48	cg04619240	rs1792163	0.147379	0.0548205	1.16 (1.04-1.29)	0.00717975	0.233909	6	0.234355	0.893148	0.999643
	PDE2A	cg11457700	rs1513781	0.0876303	0.0326314	1.09 (1.02-1.16)	0.00724298	0.197559	9	0.234913	0.898498	0.999949
	MRPL15	cg16889368	rs2271567	0.0253421	0.00947925	1.03 (1.01-1.04)	0.00750796	0.15522	20	0.239825	0.863518	0.991629
	MRPL15	cg06369261	rs2292590	0.0197091	0.00737276	1.02 (1.01-1.03)	0.00751233	0.184559	20	0.239825	0.863079	0.991507
	MRPL15	cg07335376	rs2292590	0.0281329	0.0105297	1.03 (1.01-1.05)	0.00754516	0.130545	20	0.239825	0.863181	0.99164
	MRPL15	cg05595134	rs2292590	0.0352314	0.0131948	1.04 (1.01-1.06)	0.00758285	0.0988096	20	0.239825	0.864517	0.993363
	PDE2A	cg08408453	rs932074	0.210944	0.0793505	1.23 (1.06-1.44)	0.00785173	0.551614	3	0.246361	0.908627	0.999324
	CARS2	cg22251048	rs1853860	-0.14925	0.0563203	0.86 (0.77-0.96)	0.00804878	0.299375	20	0.248402	0.907453	0.998709
	LARS2	cg15781573	rs78130745	-0.0724328	0.0273798	0.93 (0.88-0.98)	0.00815748	0.168635	7	0.248402	0.95708	0.999801
	C16orf91	cg07942687	rs742460	-0.0739297	0.0279666	0.93 (0.88-0.98)	0.00820539	0.353346	20	0.248402	0.851957	0.999859
	EFHD1	cg22193436	rs7571133	0.0662167	0.0250613	1.07 (1.02-1.12)	0.0082373	0.910077	20	0.248402	0.844372	0.999269
	C16orf91	cg01789926	rs742460	-0.0741663	0.0280779	0.93 (0.88-0.98)	0.00825518	0.339033	20	0.248402	0.851869	0.999737
	SLC25A10	cg06555404	rs7503894	0.173914	0.0658583	1.19 (1.05-1.35)	0.00827283	0.442104	7	0.248402	0.868946	0.99843
	NFU1	cg03375371	rs13422501	-0.0378847	0.01436	0.96 (0.94-0.99)	0.0083346	0.447803	20	0.248402	0.838255	0.9957
	EFHD1	cg08817786	rs7571133	-0.0844593	0.0320415	0.92 (0.86-0.98)	0.00839063	0.965346	20	0.248402	0.844348	0.999236
	MTHFD1L	cg21691367	rs529087	0.0721836	0.027472	1.07 (1.02-1.13)	0.00860069	0.832681	20	0.253148	0.856825	0.999863
	COMT	cg16834011	rs174673	-0.0527906	0.0201104	0.95 (0.91-0.99)	0.00866382	0.487914	20	0.253541	0.888952	0.997605
	MRPL15	cg27026926	rs2375696	0.120762	0.04604	1.13 (1.03-1.23)	0.00871646	0.0873642	10	0.253624	0.866436	0.994128
	NDUFS2	cg09070378	rs4233366	0.0371399	0.0141803	1.04 (1.01-1.07)	0.00881578	0.131139	20	0.255057	0.844696	0.998
	EFHD1	cg14387656	rs7571133	0.139035	0.0533064	1.15 (1.04-1.28)	0.00910149	0.626715	4	0.260978	0.844692	0.999727
	EFHD1	cg01471147	rs2140772	-0.129493	0.04968	0.88 (0.8-0.97)	0.009146	0.990514	18	0.260978	0.841736	0.999246
	EFHD1	cg00267122	rs7571133	0.143368	0.0550251	1.15 (1.04-1.29)	0.00917419	0.934203	13	0.260978	0.844023	0.999452
	MCEE	cg18750833	rs357758	-0.0298035	0.0114628	0.97 (0.95-0.99)	0.00932174	0.158228	20	0.262507	0.824377	0.972819
	AKAP10	cg00218134	rs59890010	-0.0434186	0.0167128	0.96 (0.93-0.99)	0.00937885	0.930047	20	0.262507	0.875471	0.996991
	AKAP10	cg20035980	rs59890010	-0.0535655	0.0206351	0.95 (0.91-0.99)	0.00943595	0.85975	20	0.262507	0.875575	0.997135
	FARS2	cg15296299	rs1569464	-0.0211268	0.00815544	0.98 (0.96-0.99)	0.00958322	0.0141065	20	0.262507	0.826848	0.997726
	EFHD1	cg02905605	rs34958546	-0.0940462	0.0363654	0.91 (0.85-0.98)	0.00970554	0.973962	20	0.262507	0.830717	0.999164
	AKAP10	cg16690876	rs56153261	-0.100553	0.0389106	0.9 (0.84-0.98)	0.00976006	0.186961	20	0.262507	0.87646	0.997465
	SPG7	cg02034447	rs8050629	0.0426222	0.0165098	1.04 (1.01-1.08)	0.00983339	0.471382	20	0.262507	0.812708	0.991191
	SPG7	cg02244288	rs8052076	-0.0259928	0.0100699	0.97 (0.96-0.99)	0.00984475	0.335455	20	0.262507	0.808834	0.986117
	AKAP10	cg12065943	rs79246843	-0.0275049	0.0106587	0.97 (0.95-0.99)	0.00986534	0.482207	20	0.262507	0.869733	0.996748
	SPG7	cg02627286	rs62070327	0.0493258	0.0191162	1.05 (1.01-1.09)	0.00987092	0.479386	20	0.262507	0.810529	0.991741
	SLC25A12	cg23262213	rs117727374	-0.0465051	0.0180337	0.95 (0.92-0.99)	0.00991464	0.0155072	20	0.262507	0.894307	0.954121
	AKAP10	cg25907965	rs80289275	-0.0307163	0.011925	0.97 (0.95-0.99)	0.0100013	0.478989	20	0.262507	0.869062	0.99676
	SPG7	cg16428612	rs8052076	-0.0682481	0.0265368	0.93 (0.89-0.98)	0.0101164	0.344727	20	0.262634	0.804377	0.991772
	NMNAT3	cg03870432	rs35539294	0.258721	0.100652	1.3 (1.06-1.58)	0.0101566	0.0965778	5	0.262634	0.909075	0.999358
	SCO2	cg06299559	rs1138404	0.073381	0.0285682	1.08 (1.02-1.14)	0.0102103	0.187355	20	0.262634	0.907357	0.999833
	AGXT	cg17461448	rs7340215	-0.0227301	0.00885411	0.98 (0.96-0.99)	0.0102529	0.531392	20	0.262634	0.812414	0.992953
	AGXT	cg18315762	rs7340215	-0.0278137	0.0108359	0.97 (0.95-0.99)	0.010264	0.45398	20	0.262634	0.813509	0.994591
	SPG7	cg03286774	rs57654699	-0.0399388	0.0156173	0.96 (0.93-0.99)	0.0105473	0.437497	20	0.26781	0.802396	0.98973
	NDUFB3	cg14755054	rs75490883	-0.17749	0.0694793	0.84 (0.73-0.96)	0.0106317	0.37178	4	0.26781	0.951637	0.999685
	LETM2	cg05250042	rs12386976	0.15596	0.0612595	1.17 (1.04-1.32)	0.0109001	0.871041	5	0.26781	0.840753	0.997976
	IMMT	cg11863268	rs10178120	0.238201	0.093625	1.27 (1.06-1.52)	0.0109526	0.105521	20	0.26781	0.641103	0.993131
	SPIRE1	cg07097041	rs56089701	0.0390993	0.0153693	1.04 (1.01-1.07)	0.0109597	0.735462	20	0.26781	0.843064	0.997328
	ATAD3A	cg13321900	rs819980	-0.0482031	0.0189481	0.95 (0.92-0.99)	0.0109605	0.192741	20	0.26781	0.835318	0.999087
	ATAD3B	cg26042514	rs819980	-0.0483693	0.0190206	0.95 (0.92-0.99)	0.0109906	0.406124	20	0.26781	0.840367	0.99936
	SDHAF2	cg23618595	rs35605696	-0.0938368	0.0369008	0.91 (0.85-0.98)	0.0109921	0.138446	17	0.26781	0.890184	0.997906
	MRPL51	cg07142400	rs7961278	0.0182009	0.00715742	1.02 (1-1.03)	0.0109922	0.716347	20	0.26781	0.819267	0.997885
	HADHA	cg26119090	rs11552518	-0.0193637	0.00763532	0.98 (0.97-1)	0.0112104	0.343617	20	0.267811	0.811956	0.993372
	HADHB	cg26119090	rs11552518	-0.0193637	0.00763532	0.98 (0.97-1)	0.0112104	0.343617	20	0.267811	0.811956	0.993372
	SPG7	cg08362308	rs9935289	0.0818546	0.0323209	1.09 (1.02-1.16)	0.0113232	0.492432	20	0.267811	0.798341	0.990972
	MFN1	cg06614436	rs6805876	0.23882	0.0943872	1.27 (1.06-1.53)	0.0113992	0.27994	4	0.267811	0.786582	0.999173
	HADHA	cg08067268	rs35331946	-0.0214705	0.00848885	0.98 (0.96-1)	0.0114303	0.371573	20	0.267811	0.811793	0.993319
	HADHB	cg08067268	rs35331946	-0.0214705	0.00848885	0.98 (0.96-1)	0.0114303	0.371573	20	0.267811	0.811793	0.993319
	HADHA	cg16059541	rs4665320	0.0719235	0.0285265	1.07 (1.02-1.14)	0.0116927	0.326081	20	0.267811	0.813342	0.994684
	HADHB	cg16059541	rs4665320	0.0719235	0.0285265	1.07 (1.02-1.14)	0.0116927	0.326081	20	0.267811	0.813342	0.994684
	ACSM5	cg02147009	rs79211750	-0.0896054	0.0356185	0.91 (0.85-0.98)	0.0118798	0.261663	9	0.267811	0.915454	0.999786
	SPG7	cg08897854	rs11076605	0.152378	0.060591	1.16 (1.03-1.31)	0.0119078	0.901535	6	0.267811	0.807789	0.998559
	ATAD3A	cg19517490	rs819977	-0.029051	0.0115647	0.97 (0.95-0.99)	0.0120035	0.529267	20	0.267811	0.828176	0.998929
	HADHA	cg20517616	rs10221814	0.048822	0.0194362	1.05 (1.01-1.09)	0.012008	0.312287	20	0.267811	0.810382	0.994543
	HADHB	cg20517616	rs10221814	0.048822	0.0194362	1.05 (1.01-1.09)	0.012008	0.312287	20	0.267811	0.810382	0.994543
	HADHA	cg01355520	rs4665841	0.09571	0.0381301	1.1 (1.02-1.19)	0.0120701	0.325731	20	0.267811	0.813662	0.996502
	HADHB	cg01355520	rs4665841	0.09571	0.0381301	1.1 (1.02-1.19)	0.0120701	0.325731	20	0.267811	0.813662	0.996502
	SPG7	cg27136755	rs3809641	-0.0876194	0.0349178	0.92 (0.86-0.98)	0.0120968	0.50997	20	0.267811	0.762418	0.990325
	MRPL51	cg12660026	rs7314721	0.131193	0.0522953	1.14 (1.03-1.26)	0.012118	0.496098	11	0.267811	0.817637	0.998543
	PDE2A	cg14531782	rs7952279	0.0532004	0.0212118	1.05 (1.01-1.1)	0.0121398	0.0691594	16	0.267811	0.849753	0.999418
	PDE2A	cg14182841	rs7952279	0.0580608	0.0231523	1.06 (1.01-1.11)	0.0121493	0.0341793	20	0.267811	0.867974	0.9965
	FAM136A	cg25715816	rs1134089	-0.0896438	0.0357922	0.91 (0.85-0.98)	0.0122603	0.977959	20	0.26823	0.801618	0.997238
	SPG7	cg02187348	rs3922634	0.0258004	0.0103039	1.03 (1.01-1.05)	0.0122817	0.285647	20	0.26823	0.775781	0.986171
	HADHA	cg00747065	rs6716858	0.115214	0.0461094	1.12 (1.03-1.23)	0.0124645	0.662531	20	0.268546	0.832729	0.995546
	HADHB	cg00747065	rs6716858	0.115214	0.0461094	1.12 (1.03-1.23)	0.0124645	0.662531	20	0.268546	0.832729	0.995546
	FOXRED1	cg13952892	rs1786702	-0.136476	0.0546876	0.87 (0.78-0.97)	0.012576	0.26423	14	0.268546	0.826031	0.998252
	MRPL51	cg22237777	rs7954276	0.0808997	0.032425	1.08 (1.02-1.16)	0.0125965	0.777729	20	0.268546	0.814837	0.998355
	SPG7	cg05671791	rs4785685	0.0749087	0.0300265	1.08 (1.02-1.14)	0.0126046	0.417654	20	0.268546	0.784431	0.99216
	SPG7	cg16475925	rs3922633	0.0506657	0.02033	1.05 (1.01-1.09)	0.0126968	0.32399	20	0.269384	0.77985	0.98986
	FKBP10	cg21626848	rs2353022	0.118961	0.0477774	1.13 (1.03-1.24)	0.0127779	0.870154	11	0.269398	0.800146	0.999707
	SPG7	cg06640241	rs55952217	0.023452	0.0094215	1.02 (1-1.04)	0.0128033	0.2594	20	0.269398	0.771576	0.985961
	HADHB	cg04375688	rs2241739	-0.0974137	0.0392411	0.91 (0.84-0.98)	0.0130486	0.384494	20	0.272308	0.809379	0.99497
	FIS1	cg25385322	rs59554944	-0.0571154	0.0230538	0.94 (0.9-0.99)	0.0132311	0.346706	20	0.274564	0.87121	0.989601
	FIS1	cg17825709	rs6979867	-0.0614785	0.0248241	0.94 (0.9-0.99)	0.0132653	0.204253	20	0.274564	0.873917	0.99376
	FIS1	cg18158419	rs7778271	-0.0475896	0.0192606	0.95 (0.92-0.99)	0.01348	0.239132	20	0.274564	0.872096	0.993492
	LONP1	cg00032366	rs2184854	-0.0685728	0.0277589	0.93 (0.88-0.99)	0.0135	0.0300576	20	0.274564	0.791678	0.997365
	FIS1	cg01299997	rs7778271	-0.0484338	0.0196073	0.95 (0.92-0.99)	0.013504	0.18806	20	0.274564	0.872349	0.993713
	FKBP10	cg19779810	rs2353022	0.145815	0.0590489	1.16 (1.03-1.3)	0.0135341	0.961208	10	0.274564	0.799538	0.999736
	SPG7	cg03169557	rs607006	-0.0206304	0.00839813	0.98 (0.96-1)	0.0140278	0.335087	20	0.279374	0.754647	0.981061
	SPG7	cg07452625	rs607006	-0.0298742	0.0121662	0.97 (0.95-0.99)	0.0140687	0.314438	20	0.279374	0.757918	0.987314
	SPG7	cg04002220	rs607006	-0.0318826	0.0129856	0.97 (0.94-0.99)	0.0140799	0.336061	20	0.279374	0.758524	0.987617
	SPG7	cg02207944	rs607006	-0.0323905	0.0131927	0.97 (0.94-0.99)	0.0140817	0.2947	20	0.279374	0.755862	0.987755
	MRPL48	cg18552020	rs11235911	-0.160552	0.0654342	0.85 (0.75-0.97)	0.0141418	0.227549	10	0.279374	0.834255	0.999029
	SPG7	cg10091053	rs607006	-0.0409168	0.0166783	0.96 (0.93-0.99)	0.0141552	0.363722	20	0.279374	0.757054	0.988382
	LONP1	cg00815325	rs2184854	-0.128151	0.0524023	0.88 (0.79-0.97)	0.0144641	0.0782417	3	0.284367	0.813978	0.999634
	LETM2	cg01506891	rs58279725	0.241156	0.0990857	1.27 (1.05-1.55)	0.0149408	0.821032	7	0.291488	0.824852	0.997722
	SPG7	cg00750074	rs6500425	-0.0215168	0.00885707	0.98 (0.96-1)	0.0151263	0.350219	20	0.293982	0.743472	0.980263
	DNAJC11	cg16431369	rs17692	0.0473229	0.0195323	1.05 (1.01-1.09)	0.015401	0.0344604	20	0.298183	0.809686	0.981843
	SPG7	cg01279418	rs607006	-0.129304	0.0534227	0.88 (0.79-0.98)	0.0155034	0.233291	20	0.299028	0.784525	0.992935
	PREPL	cg18685995	rs698775	-0.0507972	0.0210877	0.95 (0.91-0.99)	0.0160028	0.0941661	20	0.304218	0.734892	0.96604
	ABAT	cg16586594	rs1731069	-0.0233117	0.00968251	0.98 (0.96-1)	0.0160572	0.0205179	20	0.304218	0.748054	0.99732
	ABAT	cg00231389	rs1731069	-0.0237799	0.00987716	0.98 (0.96-1)	0.0160595	0.0291606	20	0.304218	0.75162	0.997654
	ABAT	cg26778345	rs1731069	-0.0259979	0.0107996	0.97 (0.95-1)	0.0160712	0.0255917	20	0.304218	0.746329	0.99747
	DNAJC11	cg20060759	rs17692	0.0995967	0.0414548	1.1 (1.02-1.2)	0.0162818	0.275609	20	0.305149	0.793723	0.982407
	PTCD3	cg00350932	rs72847885	0.0976255	0.0406413	1.1 (1.02-1.19)	0.0163002	0.218034	20	0.305149	0.733141	0.990864
	TOP1MT	cg00139947	rs34815225	-0.0303563	0.0126498	0.97 (0.95-0.99)	0.0164063	0.0335535	20	0.30601	0.840307	0.996787
	EFHD1	cg04559128	rs11691950	0.124481	0.0519996	1.13 (1.02-1.25)	0.0166712	0.857563	5	0.308889	0.767788	0.999722
	UQCRH	cg11235697	rs41292543	-0.0237719	0.00994071	0.98 (0.96-1)	0.0167858	0.928294	20	0.309685	0.839056	0.998095
	THG1L	cg21115120	rs56117345	-0.0699617	0.0292945	0.93 (0.88-0.99)	0.0169303	0.011658	20	0.31087	0.81214	0.999224
	ARF5	cg27562431	rs1419428	-0.0510965	0.0214365	0.95 (0.91-0.99)	0.0171432	0.221715	20	0.31087	0.728157	0.987841
	TOP1MT	cg12164202	rs13263083	-0.0982103	0.0412126	0.91 (0.84-0.98)	0.0171714	0.380123	20	0.31087	0.841349	0.998478
	MTFR1	cg10217953	rs14213	-0.15208	0.064016	0.86 (0.76-0.97)	0.0175177	0.0539366	6	0.31087	0.75408	0.997809
	TSPO	cg01678833	rs5759197	-0.0439442	0.0185054	0.96 (0.92-0.99)	0.0175645	0.152903	20	0.31087	0.734217	0.99849
	MSRA	cg17964305	rs6981546	0.257287	0.108426	1.29 (1.05-1.6)	0.0176472	0.0879217	11	0.31087	0.961694	0.992809
	MIPEP	cg27621931	rs4769288	-0.172806	0.072833	0.84 (0.73-0.97)	0.0176622	0.385315	16	0.31087	0.70528	0.999217
	ABAT	cg05372963	rs1640974	-0.0186006	0.00786167	0.98 (0.97-1)	0.017982	0.0242998	20	0.31087	0.737124	0.997231
	ABAT	cg10292855	rs1640974	-0.0189763	0.00802058	0.98 (0.97-1)	0.0179837	0.0184202	20	0.31087	0.737498	0.997248
	ABAT	cg00220102	rs1640974	-0.0205614	0.0086911	0.98 (0.96-1)	0.017991	0.0222874	20	0.31087	0.733408	0.99708
	ABAT	cg08834902	rs1640974	-0.0205733	0.00869614	0.98 (0.96-1)	0.017991	0.0193234	20	0.31087	0.73726	0.997082
	ABAT	cg08241330	rs1640974	-0.0206743	0.00873884	0.98 (0.96-1)	0.0179915	0.0180117	20	0.31087	0.741083	0.997235
	SPG7	cg08905080	rs13336753	0.0676442	0.0285948	1.07 (1.01-1.13)	0.0180006	0.21936	20	0.31087	0.764805	0.992599
	ABAT	cg01881182	rs1640974	-0.0252537	0.0106768	0.98 (0.95-1)	0.0180158	0.0216312	20	0.31087	0.744926	0.997411
	BCL2L10	cg14540387	rs2414133	0.0873899	0.0369535	1.09 (1.02-1.17)	0.0180367	0.686144	20	0.31087	0.747152	0.99912
	MIPEP	cg22162694	rs7330379	0.0209521	0.00886162	1.02 (1-1.04)	0.0180611	0.259339	20	0.31087	0.738465	0.991312
	ABAT	cg07336964	rs1640974	-0.0354018	0.0149765	0.97 (0.94-0.99)	0.0180874	0.0566083	20	0.31087	0.740562	0.998149
	OSBPL1A	cg03384992	rs2632441	0.0375894	0.0159035	1.04 (1.01-1.07)	0.0180989	0.0874114	20	0.31087	0.725146	0.997691
	BCL2L10	cg13040886	rs2414133	0.0931337	0.0394199	1.1 (1.02-1.19)	0.0181471	0.845094	20	0.31087	0.747895	0.999404
	PTCD1	cg18809830	rs79878591	0.0294241	0.0124642	1.03 (1.01-1.06)	0.0182411	0.233643	20	0.31087	0.841171	0.995784
	ACSF2	cg05992990	rs17641254	-0.170258	0.0721304	0.84 (0.73-0.97)	0.0182541	0.0245256	8	0.31087	0.711107	0.999238
	EFHD1	cg05020252	rs62191633	0.180703	0.076631	1.2 (1.03-1.39)	0.018369	0.551224	5	0.311015	0.753302	0.999759
	SND1	cg26595520	rs182750	-0.201741	0.085609	0.82 (0.69-0.97)	0.0184459	0.497604	4	0.311015	0.822816	0.99961
	LONP1	cg22499809	rs806704	0.0771329	0.0327822	1.08 (1.01-1.15)	0.0186281	0.114037	20	0.313051	0.734559	0.996343
	NAGS	cg19579216	rs860354	0.0636917	0.0271667	1.07 (1.01-1.12)	0.019054	0.138023	20	0.319155	0.716747	0.995125
	ACOT7	cg05127153	rs146981992	-0.162806	0.069539	0.85 (0.74-0.97)	0.0192206	0.0957058	6	0.319942	0.900853	0.999935
	ABAT	cg26915924	rs1640979	-0.0179187	0.0076594	0.98 (0.97-1)	0.0193127	0.0166881	20	0.319942	0.722825	0.997165
	ABAT	cg01221157	rs1640979	-0.0184015	0.00786599	0.98 (0.97-1)	0.0193159	0.0159874	20	0.319942	0.723023	0.997357
	NDUFAF3	cg07109801	rs116781994	-0.0667667	0.028549	0.94 (0.88-0.99)	0.0193524	0.0900422	13	0.319942	0.87874	0.999542
	NAGS	cg07803108	rs449048	0.0756489	0.0323864	1.08 (1.01-1.15)	0.0195006	0.306266	20	0.320258	0.716498	0.995492
	NAGS	cg03384000	rs860354	0.0909383	0.0389469	1.1 (1.01-1.18)	0.0195471	0.136182	20	0.320258	0.717091	0.996355
	L2HGDH	cg04800684	rs7152491	0.0592599	0.0253929	1.06 (1.01-1.12)	0.0196105	0.595047	20	0.320258	0.68488	0.995572
	NAGS	cg24105314	rs860354	-0.103621	0.0444844	0.9 (0.83-0.98)	0.0198397	0.36511	15	0.32087	0.631508	0.994587
	ABAT	cg04332619	rs1731061	-0.0171298	0.00735443	0.98 (0.97-1)	0.0198496	0.0236543	20	0.32087	0.722349	0.996836
	SFXN5	cg07452306	rs6725882	0.189713	0.0815648	1.21 (1.03-1.42)	0.0200231	0.716626	6	0.322651	0.74856	0.999718
	MACROD1	cg01518246	rs10897473	0.238629	0.102682	1.27 (1.04-1.55)	0.0201276	0.752637	3	0.323311	0.806653	0.999973
	MRPL28	cg26944245	rs3743884	0.0133713	0.00576236	1.01 (1-1.02)	0.0203161	0.0233982	20	0.324908	0.691002	0.977034
	BBC3	cg25731261	rs8101091	-0.231853	0.0999988	0.79 (0.65-0.96)	0.0204193	0.107519	3	0.324908	0.750482	0.999513
	MRPL28	cg10805676	rs3743884	0.0361659	0.015603	1.04 (1.01-1.07)	0.0204558	0.0290095	20	0.324908	0.694054	0.983181
	PMPCA	cg14631541	rs10870167	-0.113289	0.0488862	0.89 (0.81-0.98)	0.0204822	0.839211	20	0.324908	0.795682	0.998653
	PXMP4	cg26537568	rs6142010	-0.0206149	0.00890268	0.98 (0.96-1)	0.0205812	0.483216	20	0.325464	0.75496	0.997637
	DNLZ	cg12603531	rs11145765	-0.103645	0.0448121	0.9 (0.83-0.98)	0.0207297	0.124576	6	0.32658	0.820577	0.999785
	NAGS	cg03902729	rs860354	0.136494	0.0590381	1.15 (1.02-1.29)	0.02078	0.3208	14	0.32658	0.820952	0.998083
	TOP1MT	cg17117981	rs13260260	-0.0365922	0.0158431	0.96 (0.93-0.99)	0.020907	0.545506	20	0.327564	0.694962	0.992683
	TOP1MT	cg13153661	rs2980260	0.0623489	0.0270143	1.06 (1.01-1.12)	0.0209993	0.314114	20	0.328001	0.81262	0.997114
	SLC25A28	cg22615255	rs12782208	-0.0541251	0.0234983	0.95 (0.9-0.99)	0.0212585	0.0127424	20	0.331034	0.694687	0.994682
	MIPEP	cg04668137	rs7982516	0.0540759	0.0235418	1.06 (1.01-1.11)	0.0216176	0.949005	20	0.333464	0.694435	0.998063
	PISD	cg00611469	rs11703808	0.0249501	0.0108663	1.03 (1-1.05)	0.0216706	0.282411	20	0.333464	0.704591	0.989804
	TOP1MT	cg12188860	rs2467933	0.0205728	0.00896181	1.02 (1-1.04)	0.021698	0.177816	20	0.333464	0.808006	0.992915
	TOP1MT	cg08597832	rs2450745	0.028433	0.0123892	1.03 (1-1.05)	0.0217344	0.0949414	20	0.333464	0.808102	0.99306
	TOP1MT	cg20024687	rs2450745	0.0297948	0.0129833	1.03 (1-1.06)	0.0217419	0.543287	20	0.333464	0.808322	0.993392
	TOMM5	cg14293614	rs13296887	-0.0496681	0.0216708	0.95 (0.91-0.99)	0.0219094	0.084726	20	0.33418	0.76716	0.99698
	TOP1MT	cg23629150	rs2467943	0.021521	0.00939919	1.02 (1-1.04)	0.0220405	0.165781	20	0.335016	0.806083	0.992854
	ACACB	cg08866695	rs3858707	0.0271599	0.0119231	1.03 (1-1.05)	0.0227312	0.179295	20	0.342448	0.686878	0.987596
	CBR4	cg03845745	rs72704240	-0.0976915	0.0429077	0.91 (0.83-0.99)	0.0227992	0.328457	11	0.342459	0.78246	0.998656
	COQ3	cg03514381	rs13198933	0.0317389	0.0139532	1.03 (1-1.06)	0.0229254	0.448509	20	0.343029	0.712243	0.994156
	COQ3	cg18751133	rs13198933	0.0374304	0.0164609	1.04 (1.01-1.07)	0.0229719	0.390233	20	0.343029	0.737499	0.995455
	DNAJA3	cg16533314	rs6500599	-0.21459	0.0947982	0.81 (0.67-0.97)	0.0235958	0.720352	3	0.348261	0.742606	0.999867
	TOP1MT	cg14828673	rs13263129	0.143971	0.0636944	1.15 (1.02-1.31)	0.0238	0.803777	10	0.350259	0.692776	0.996044
	PXMP4	cg06231372	rs6142010	0.167643	0.0742501	1.18 (1.02-1.37)	0.0239569	0.441145	4	0.351552	0.758036	0.999738
	C12orf65	cg19016782	rs4759409	-0.0243459	0.0107974	0.98 (0.96-1)	0.0241472	0.757721	20	0.353326	0.706953	0.990801
	SLC25A28	cg17652998	rs10883385	-0.121017	0.0536998	0.89 (0.8-0.98)	0.0242228	0.97753	3	0.353417	0.688261	0.999402
	ACOT11	cg21448423	rs299872	-0.035488	0.0157671	0.97 (0.94-1)	0.0244009	0.401436	20	0.354999	0.709313	0.99909
	MRPL9	cg23864823	rs10888429	0.040507	0.0180142	1.04 (1.01-1.08)	0.0245373	0.0227968	20	0.355966	0.648625	0.957005
	OSBPL1A	cg21840153	rs275875	-0.0412103	0.0183556	0.96 (0.93-0.99)	0.0247612	0.403076	20	0.357592	0.666332	0.997062
	MSRA	cg26951958	rs2293091	0.082702	0.0368842	1.09 (1.01-1.17)	0.0249478	0.0154109	20	0.357592	0.527199	0.695627
	ALDH1L1	cg08481491	rs9825571	-0.0173636	0.00774689	0.98 (0.97-1)	0.0250029	0.205247	20	0.357592	0.657859	0.979588
	ALDH1L1	cg20988073	rs9825571	-0.0190947	0.00851974	0.98 (0.96-1)	0.0250109	0.183623	20	0.357592	0.659541	0.983322
	ALDH1L1	cg21601837	rs9825571	-0.0224702	0.0100275	0.98 (0.96-1)	0.0250345	0.190249	20	0.357592	0.660841	0.986214
	PC	cg03178691	rs11227610	-0.0758081	0.0338382	0.93 (0.87-0.99)	0.0250708	0.208114	20	0.357592	0.662516	0.98294
	ALDH1L1	cg16771578	rs9825571	-0.0406379	0.0181556	0.96 (0.93-0.99)	0.025201	0.175377	20	0.358446	0.663656	0.992499
	ALDH1L1	cg11022432	rs9825571	-0.0583083	0.0260858	0.94 (0.9-0.99)	0.0254009	0.184367	20	0.358841	0.664398	0.994158
	GTPBP10	cg12742758	rs7792438	-0.0308608	0.0138084	0.97 (0.94-1)	0.0254218	0.362659	20	0.358841	0.753804	0.976422
	SPRYD4	cg03326792	rs73114872	0.120753	0.0540365	1.13 (1.01-1.25)	0.0254402	0.111152	6	0.358841	0.696505	0.999122
	GDAP1	cg05501320	rs16938888	-0.0317715	0.0142313	0.97 (0.94-1)	0.0255813	0.641636	20	0.359625	0.669365	0.996019
	NDUFS8	cg16546622	rs12284146	-0.176126	0.0789497	0.84 (0.72-0.98)	0.0256904	0.859807	8	0.359625	0.766449	0.999062
	ALDH1L1	cg07330230	rs9825571	-0.0759299	0.0340401	0.93 (0.87-0.99)	0.0257077	0.246327	20	0.359625	0.664851	0.995173
	SDHAF2	cg05218210	rs3809083	0.149698	0.0672351	1.16 (1.02-1.33)	0.0259813	0.0218186	6	0.361467	0.766272	0.997138
	CASP8	cg24410214	rs3769827	0.220084	0.0992313	1.25 (1.03-1.51)	0.0265624	0.402633	5	0.366779	0.668241	0.999502
	CPT1C	cg24201033	rs112384921	0.0193979	0.00874707	1.02 (1-1.04)	0.0265792	0.0827146	20	0.366779	0.686203	0.906226
	FKBP10	cg21735374	rs8080677	0.151702	0.0684694	1.16 (1.02-1.33)	0.026718	0.273518	3	0.367112	0.697258	0.999802
	AASS	cg26336087	rs28764931	-0.228605	0.103199	0.8 (0.65-0.97)	0.0267476	0.236949	4	0.367112	0.796679	0.999774
	DHODH	cg10190104	rs1035560	0.193322	0.0873562	1.21 (1.02-1.44)	0.0268951	0.0171521	6	0.368145	0.667522	0.945809
	MSRA	cg02457461	rs625218	0.0832785	0.0376727	1.09 (1.01-1.17)	0.0270649	0.0469591	20	0.368844	0.671083	0.99788
	CLYBL	cg08603424	rs4772235	-0.07764	0.0351443	0.93 (0.86-0.99)	0.0271624	0.509875	13	0.368844	0.657943	0.999533
	L2HGDH	cg16506172	rs4901018	-0.100862	0.0456967	0.9 (0.83-0.99)	0.0272994	0.738435	20	0.369704	0.660243	0.995747
	TARS2	cg25755573	rs35839589	-0.228481	0.103627	0.8 (0.65-0.97)	0.0274653	0.174253	4	0.370964	0.727715	0.997418
	COX6A2	cg00444059	rs2454909	0.0349958	0.0159303	1.04 (1-1.07)	0.0280344	0.487097	20	0.375123	0.718053	0.99436
	CPT1C	cg14318858	rs61189653	0.0183997	0.00837934	1.02 (1-1.04)	0.0281037	0.0848971	20	0.375123	0.716327	0.972988
	MTG1	cg00035326	rs915907	-0.0859143	0.0391354	0.92 (0.85-0.99)	0.0281416	0.0925062	9	0.375123	0.695859	0.996651
	MMAB	cg08884029	rs11836136	-0.0174662	0.00797199	0.98 (0.97-1)	0.028456	0.0209636	20	0.377459	0.645138	0.972845
	MMAB	cg13986417	rs11836136	-0.0192498	0.00878661	0.98 (0.96-1)	0.0284651	0.0147823	20	0.377459	0.645187	0.972859
	FHIT	cg17087356	rs1550925	-0.0352268	0.016091	0.97 (0.94-1)	0.0285802	0.428821	20	0.378002	0.695016	0.999047
	ACOT11	cg10490746	rs77734889	0.0639769	0.0292578	1.07 (1.01-1.13)	0.0287671	0.517625	15	0.37885	0.836557	0.998946
	GTPBP10	cg07812819	rs174067	-0.177323	0.0811312	0.84 (0.71-0.98)	0.0288422	0.239375	5	0.37885	0.763053	0.997238
	SLC25A30	cg09451188	rs9526070	0.0537869	0.0246351	1.06 (1.01-1.11)	0.0290103	0.0764684	20	0.37885	0.620074	0.9972
	CHCHD3	cg15373257	rs7784869	-0.0763004	0.0349732	0.93 (0.87-0.99)	0.029133	0.0265287	20	0.37885	0.649836	0.97109
	MRPL28	cg10349874	rs3743888	-0.0835732	0.0383236	0.92 (0.85-0.99)	0.0292038	0.0129215	20	0.37885	0.635177	0.984554
	TRAP1	cg03379706	rs139644916	0.0668796	0.0306872	1.07 (1.01-1.14)	0.0293024	0.156425	17	0.37885	0.799493	0.997033
	FDPS	cg26316072	rs2297480	0.130518	0.0599257	1.14 (1.01-1.28)	0.0294069	0.285433	20	0.37885	0.631907	0.997907
	LDHD	cg24429836	rs1820217	0.0726045	0.0333691	1.08 (1.01-1.15)	0.0295701	0.515344	20	0.37885	0.637519	0.997703
	FARS2	cg09085698	rs2224391	0.026003	0.0119588	1.03 (1-1.05)	0.0296769	0.913455	20	0.37885	0.670423	0.994686
	LYRM4	cg09085698	rs2224391	0.026003	0.0119588	1.03 (1-1.05)	0.0296769	0.913455	20	0.37885	0.670423	0.994686
	SPG7	cg08609400	rs4785687	-0.0516384	0.0237499	0.95 (0.91-0.99)	0.029686	0.0962442	20	0.37885	0.619886	0.977288
	LDHD	cg16724332	rs1820217	0.0822845	0.037879	1.09 (1.01-1.17)	0.0298333	0.0190006	20	0.379777	0.63772	0.99871
	QTRT1	cg23018448	rs892085	-0.0542338	0.0250166	0.95 (0.9-0.99)	0.0301656	0.0146468	20	0.381149	0.506908	0.720826
	GTPBP10	cg20258753	rs42608	0.133868	0.0619078	1.14 (1.01-1.29)	0.0305885	0.133581	11	0.384912	0.681006	0.991352
	QTRT1	cg17710535	rs892085	0.0773218	0.0357632	1.08 (1.01-1.16)	0.0306145	0.0257464	20	0.384912	0.731341	0.99086
	MCCD1	cg00144673	rs9267488	-0.0807958	0.0374039	0.92 (0.86-0.99)	0.0307658	0.461471	20	0.38586	0.0991926	0.102733
	CASP8	cg20608990	rs6731120	0.0249812	0.0115915	1.03 (1-1.05)	0.0311516	0.155197	20	0.388515	0.618165	0.989958
	NT5DC2	cg14886990	rs7638808	-0.106781	0.0495554	0.9 (0.82-0.99)	0.0311788	0.0187389	15	0.388515	0.625311	0.971659
	GATM	cg14910265	rs4775906	0.0280855	0.0130421	1.03 (1-1.06)	0.0312826	0.553912	20	0.388515	0.629558	0.995465
	BIK	cg10513709	rs4988417	-0.0758004	0.0352514	0.93 (0.87-0.99)	0.0315329	0.186453	16	0.3886	0.724842	0.998843
	RAB24	cg00177142	rs10051822	-0.104969	0.0489201	0.9 (0.82-0.99)	0.0318954	0.657762	7	0.3886	0.639969	0.999799
	C12orf65	cg16195804	rs9739070	0.168819	0.0788524	1.18 (1.01-1.38)	0.0322783	0.565918	20	0.3886	0.681931	0.99472
	MRPL28	cg01446963	rs114829852	-0.0187874	0.00878537	0.98 (0.96-1)	0.0324771	0.0636904	20	0.3886	0.728869	0.983343
	COX6A2	cg09117448	rs2454911	0.0265537	0.0124183	1.03 (1-1.05)	0.0324944	0.725151	20	0.3886	0.697549	0.991847
	COX6A2	cg19927508	rs2454911	0.0308656	0.0144381	1.03 (1-1.06)	0.0325339	0.724477	20	0.3886	0.690539	0.991785
	COX6A2	cg24110063	rs2454911	0.039097	0.0182981	1.04 (1-1.08)	0.0326255	0.63217	20	0.3886	0.707059	0.998683
	COX6A2	cg07053699	rs2454911	0.0398973	0.0186743	1.04 (1-1.08)	0.0326403	0.745718	20	0.3886	0.692053	0.993237
	COX6A2	cg06507634	rs2454911	0.0388759	0.0181973	1.04 (1-1.08)	0.0326501	0.730739	20	0.3886	0.691551	0.992215
	MTHFD1L	cg07805500	rs9322300	0.123881	0.0580045	1.13 (1.01-1.27)	0.0327026	0.0884191	13	0.3886	0.638451	0.999722
	COQ3	cg24831427	rs74770713	0.0267564	0.0125332	1.03 (1-1.05)	0.0327742	0.333846	20	0.3886	0.69474	0.994365
	MRPL28	cg00101154	rs8058883	-0.014417	0.00676096	0.99 (0.97-1)	0.0329754	0.0206273	20	0.3886	0.595326	0.9656
	MRPL28	cg08923669	rs8058883	-0.0168043	0.00788107	0.98 (0.97-1)	0.0329879	0.0100217	20	0.3886	0.595582	0.966278
	GATM	cg11431346	rs4775907	0.0931213	0.043743	1.1 (1.01-1.2)	0.0332687	0.829325	16	0.3886	0.628803	0.997149
	GATM	cg18435832	rs11070453	0.0197811	0.00930143	1.02 (1-1.04)	0.0334477	0.555755	20	0.3886	0.619629	0.994315
	GATM	cg20381115	rs11070453	0.0204276	0.0096057	1.02 (1-1.04)	0.0334524	0.550722	20	0.3886	0.619954	0.993838
	GATM	cg10760299	rs4774577	0.0138526	0.006514	1.01 (1-1.03)	0.0334547	0.632347	20	0.3886	0.618094	0.989595
	GATM	cg24328539	rs11070453	0.0228534	0.0107475	1.02 (1-1.04)	0.0334706	0.592154	20	0.3886	0.619675	0.993214
	GATM	cg26796135	rs11070453	0.0229445	0.0107904	1.02 (1-1.05)	0.0334714	0.555424	20	0.3886	0.619689	0.993084
	GATM	cg04025675	rs4774578	0.0233197	0.010967	1.02 (1-1.05)	0.0334743	0.583218	20	0.3886	0.619548	0.994298
	GATM	cg05896902	rs4774577	0.0195286	0.00918485	1.02 (1-1.04)	0.0334884	0.598362	20	0.3886	0.619684	0.992567
	GATM	cg11032707	rs11070453	0.0255211	0.0120037	1.03 (1-1.05)	0.0334947	0.558715	20	0.3886	0.621534	0.995188
	GATM	cg05280133	rs9783731	0.0255886	0.0120358	1.03 (1-1.05)	0.0334996	0.609399	20	0.3886	0.623783	0.994175
	MRPL48	cg19033780	rs1670570	-0.0176913	0.00832135	0.98 (0.97-1)	0.0335024	0.129493	20	0.3886	0.602424	0.985606
	MRPS18B	cg12245402	rs3130614	0.18042	0.0848632	1.2 (1.01-1.41)	0.0335026	0.0750421	20	0.3886	0.631121	0.999652
	GATM	cg00767496	rs2453541	0.0420174	0.0197848	1.04 (1-1.08)	0.033693	0.376036	20	0.38992	0.611996	0.99604
	GATM	cg15744692	rs72623915	0.0211011	0.00994628	1.02 (1-1.04)	0.0338791	0.53398	20	0.391184	0.600365	0.993754
	SLC25A19	cg22033316	rs7218042	-0.0422534	0.0199452	0.96 (0.92-1)	0.0341348	0.656911	20	0.392132	0.709473	0.996499
	SLC25A30	cg02828514	rs9534114	0.0538501	0.0254297	1.06 (1-1.11)	0.0342086	0.302986	20	0.392132	0.59432	0.993734
	LYRM4	cg19080053	rs2764144	-0.0617073	0.0291511	0.94 (0.89-1)	0.0342763	0.671382	20	0.392132	0.625351	0.992875
	HINT3	cg10122479	rs2875871	-0.112278	0.053053	0.89 (0.81-0.99)	0.0343165	0.552822	11	0.392132	0.595198	0.999108
	TSPO	cg09282946	rs138909	0.0191821	0.00907207	1.02 (1-1.04)	0.0344801	0.0828517	20	0.392132	0.603485	0.99295
	IDE	cg18197594	rs17107734	0.0322729	0.0152699	1.03 (1-1.06)	0.0345582	0.167692	20	0.392132	0.743176	0.997055
	EFHD1	cg24936500	rs4528745	0.0284074	0.0134447	1.03 (1-1.06)	0.034608	0.0680856	20	0.392132	0.621362	0.995023
	MRPL48	cg03538470	rs1792165	-0.0211415	0.0100113	0.98 (0.96-1)	0.0347069	0.147387	20	0.392132	0.595947	0.985535
	COX6A2	cg13726463	rs2454911	0.121888	0.0577423	1.13 (1.01-1.26)	0.0347813	0.308306	6	0.392132	0.701306	0.999834
	CHCHD3	cg16770546	rs58712861	0.144876	0.0686347	1.16 (1.01-1.32)	0.0347874	0.766108	20	0.392132	0.640457	0.996249
	EFHD1	cg06842071	rs4528745	0.0506104	0.0239847	1.05 (1-1.1)	0.0348485	0.0481565	20	0.392132	0.622333	0.997517
	ALDH1L1	cg15167276	rs4646756	0.0575782	0.0272923	1.06 (1-1.12)	0.0348853	0.16321	20	0.392132	0.605231	0.988906
	TSPO	cg13160331	rs138909	-0.0609681	0.0289231	0.94 (0.89-1)	0.0350364	0.0335173	19	0.392963	0.605879	0.999453
	IMMP1L	cg11204665	rs1223098	0.131742	0.0626263	1.14 (1.01-1.29)	0.0354119	0.186828	9	0.395433	0.651762	0.973029
	IDE	cg18909516	rs7898114	-0.0599774	0.0285549	0.94 (0.89-1)	0.0356917	0.220365	20	0.395977	0.740659	0.997265
	FHIT	cg00658590	rs35245111	0.112552	0.0535863	1.12 (1.01-1.24)	0.035694	0.727235	13	0.395977	0.660534	0.999772
	LYRM4	cg11983857	rs200868	-0.035905	0.0171035	0.96 (0.93-1)	0.0357922	0.836675	20	0.396204	0.654418	0.995654
	C15orf61	cg08154944	rs11635912	0.0253495	0.0120884	1.03 (1-1.05)	0.0359932	0.866943	20	0.39645	0.647525	0.9953
	C15orf61	cg21788615	rs11635912	0.0285774	0.0136306	1.03 (1-1.06)	0.036032	0.769945	20	0.39645	0.647406	0.995876
	LYRM4	cg12306343	rs200870	-0.054228	0.0258902	0.95 (0.9-1)	0.0362122	0.811269	20	0.397397	0.654122	0.997672
	ISCA1	cg13959031	rs9314750	-0.0304144	0.0145457	0.97 (0.94-1)	0.0365322	0.300047	20	0.399825	0.58863	0.997119
	ISCA1	cg07824177	rs6559923	-0.036945	0.0176745	0.96 (0.93-1)	0.0365904	0.406074	20	0.399825	0.585723	0.995383
	MRPS6	cg10836173	rs77596640	0.0966594	0.0463101	1.1 (1.01-1.21)	0.0368682	0.0761341	20	0.401607	0.727868	0.998724
	C15orf61	cg22161376	rs59076075	0.0688911	0.0330142	1.07 (1-1.14)	0.0369142	0.837362	20	0.401607	0.646707	0.996626
	SPRYD4	cg26547506	rs2933243	-0.0509175	0.0244175	0.95 (0.91-1)	0.0370434	0.164656	20	0.401607	0.638891	0.995134
	MRPL28	cg09226044	rs73490313	0.15683	0.0752561	1.17 (1.01-1.36)	0.0371643	0.0211086	5	0.401607	0.731596	0.999617
	PGAM5	cg00648582	rs11609235	0.0377069	0.0181093	1.04 (1-1.08)	0.0373254	0.286477	20	0.401607	0.582661	0.996831
	LYRM4	cg16048851	rs175596	0.103472	0.0497019	1.11 (1.01-1.22)	0.0373553	0.803866	20	0.401607	0.65421	0.9985
	C15orf61	cg22706883	rs72747479	0.0976911	0.0469449	1.1 (1.01-1.21)	0.0374363	0.884669	4	0.401607	0.629909	0.99819
	PGAM5	cg20725256	rs4883545	0.0336441	0.0161759	1.03 (1-1.07)	0.0375354	0.380235	20	0.401607	0.581153	0.996344
	CRAT	cg26805528	rs3814492	0.0575451	0.0277074	1.06 (1-1.12)	0.0378122	0.122909	20	0.401607	0.611762	0.996995
	DMPK	cg21548220	rs725660	0.111985	0.0539348	1.12 (1.01-1.24)	0.0378658	0.211296	8	0.401607	0.633067	0.997267
	ISCU	cg01170124	rs10187	0.103205	0.0497337	1.11 (1.01-1.22)	0.037972	0.516337	10	0.401607	0.812004	0.99911
	ACSF3	cg02691035	rs7202765	-0.0232844	0.0112225	0.98 (0.96-1)	0.0380061	0.190568	20	0.401607	0.583338	0.976808
	ISCA1	cg13456106	rs2147064	0.0157425	0.00758866	1.02 (1-1.03)	0.0380355	0.327712	20	0.401607	0.58339	0.99247
	SPG7	cg07130392	rs8060502	-0.0170811	0.00824022	0.98 (0.97-1)	0.0381821	0.0496846	20	0.401607	0.560663	0.946462
	SPG7	cg08845973	rs8060502	-0.0178355	0.00860439	0.98 (0.97-1)	0.0381869	0.0436191	20	0.401607	0.562069	0.950475
	SPG7	cg07924503	rs8060502	-0.0245476	0.0118458	0.98 (0.95-1)	0.0382409	0.0974092	20	0.401607	0.563074	0.953352
	SPG7	cg15206445	rs8060502	-0.0268687	0.0129674	0.97 (0.95-1)	0.0382635	0.133289	20	0.401607	0.566015	0.961814
	SPG7	cg09560549	rs8060502	-0.0298535	0.0144103	0.97 (0.94-1)	0.0382953	0.104048	20	0.401607	0.568296	0.96842
	SPG7	cg10448954	rs8060502	-0.0362346	0.0174978	0.96 (0.93-1)	0.0383765	0.130387	20	0.401607	0.568501	0.969015
	MRPL32	cg00365680	rs74544116	-0.0484539	0.023404	0.95 (0.91-1)	0.0384221	0.0625515	20	0.401607	0.807237	0.998065
	SPG7	cg05484508	rs8060502	-0.0478913	0.0231486	0.95 (0.91-1)	0.0385588	0.0570733	20	0.401607	0.570945	0.972253
	SPG7	cg00439318	rs8060502	-0.0484095	0.0234001	0.95 (0.91-1)	0.0385675	0.457984	20	0.401607	0.569115	0.970705
	C15orf48	cg06751446	rs59889118	0.122025	0.0590544	1.13 (1.01-1.27)	0.0387981	0.160191	10	0.402716	0.59842	0.996721
	ACSF3	cg07661835	rs7202996	-0.0682424	0.0330318	0.93 (0.88-1)	0.0388322	0.27	20	0.402716	0.543924	0.990421
	DDX28	cg06361531	rs56097211	0.151004	0.0731542	1.16 (1.01-1.34)	0.0389999	0.222981	4	0.403042	0.622017	0.997446
	HINT3	cg04784633	rs1465105	-0.0471348	0.0228464	0.95 (0.91-1)	0.0391011	0.59933	20	0.403042	0.580472	0.998084
	MRPL52	cg04857136	rs1028648	-0.108675	0.0527061	0.9 (0.81-0.99)	0.0392176	0.0753886	3	0.403044	0.643797	0.999863
	SPG7	cg07391271	rs8060502	0.0818994	0.0397561	1.09 (1-1.17)	0.0393942	0.0797749	18	0.403044	0.595971	0.993624
	TOMM7	cg14448850	rs4719716	0.20664	0.100367	1.23 (1.01-1.5)	0.0395081	0.543877	3	0.403044	0.618052	0.998888
	FARS2	cg26165608	rs9504369	0.216222	0.105073	1.24 (1.01-1.53)	0.0396072	0.586144	5	0.403044	0.660751	0.999027
	LYRM4	cg26165608	rs9504369	0.216222	0.105073	1.24 (1.01-1.53)	0.0396072	0.586144	5	0.403044	0.660751	0.999027
	ACLY	cg06956006	rs11079020	0.0226794	0.0110258	1.02 (1-1.05)	0.0396911	0.0286392	20	0.403044	0.587357	0.966633
	ME2	cg26727372	rs2850542	0.0384594	0.0187066	1.04 (1-1.08)	0.0397896	0.902179	20	0.403044	0.565713	0.987379
	RDH14	cg21340944	rs7587775	-0.0271084	0.0131871	0.97 (0.95-1)	0.0398136	0.421274	19	0.403044	0.57334	0.998644
	MSRB3	cg01531701	rs465530	-0.107335	0.0522864	0.9 (0.81-1)	0.04009	0.119757	5	0.404393	0.56286	0.998977
	ACACA	cg06899192	rs2107105	-0.0615558	0.030006	0.94 (0.89-1)	0.0402233	0.133655	20	0.404393	0.597026	0.997773
	RDH14	cg16918801	rs7587775	-0.0518078	0.0252595	0.95 (0.9-1)	0.0402646	0.79004	12	0.404393	0.57376	0.999919
	NDUFA2	cg18004175	rs778595	0.0487695	0.0238467	1.05 (1-1.1)	0.040842	0.756714	20	0.40858	0.56499	0.990369
	GLDC	cg14538238	rs10815458	0.04674	0.0228841	1.05 (1-1.1)	0.041105	0.517348	20	0.409602	0.613071	0.998435
	ETFA	cg09514589	rs139171818	-0.123231	0.0604307	0.88 (0.79-1)	0.0414296	0.258529	8	0.412031	0.63709	0.999797
	PXMP2	cg01226748	rs11609235	0.154655	0.0759088	1.17 (1.01-1.35)	0.0416128	0.198867	8	0.413046	0.560828	0.999445
	PHYH	cg19587226	rs11593405	0.120106	0.0590675	1.13 (1-1.27)	0.0420148	0.369745	20	0.415009	0.63216	0.988683
	QDPR	cg09318921	rs2597768	-0.0279547	0.0137506	0.97 (0.95-1)	0.0420551	0.262797	20	0.415009	0.600166	0.996565
	DMPK	cg05243144	rs2070737	0.0647389	0.0318687	1.07 (1-1.14)	0.042212	0.0516764	20	0.415752	0.604116	0.996443
	ABCA9	cg22093121	rs11871944	0.0310568	0.015304	1.03 (1-1.06)	0.042425	0.548407	20	0.417043	0.558947	0.996877
	BIK	cg01341487	rs5751435	-0.0243409	0.0120308	0.98 (0.95-1)	0.0430509	0.128563	20	0.42042	0.668432	0.995537
	BIK	cg26453588	rs5751435	-0.0261704	0.012936	0.97 (0.95-1)	0.043066	0.136322	20	0.42042	0.662445	0.982315
	BIK	cg09263116	rs5751435	-0.0273859	0.0135375	0.97 (0.95-1)	0.043077	0.127973	20	0.42042	0.668321	0.995291
	BIK	cg04042468	rs5751435	-0.0297387	0.0147021	0.97 (0.94-1)	0.0430988	0.110595	20	0.42042	0.668318	0.995283
	C15orf48	cg11429271	rs1974981	-0.0948697	0.0470023	0.91 (0.83-1)	0.043549	0.30678	3	0.423386	0.573896	0.996999
	ECHDC1	cg11201284	rs3798857	0.0449875	0.0223051	1.05 (1-1.09)	0.043704	0.350028	20	0.423386	0.570727	0.978587
	BIK	cg20550677	rs5751435	-0.0689394	0.0341857	0.93 (0.87-1)	0.0437355	0.110507	20	0.423386	0.669831	0.998087
	RMND1	cg03638665	rs112322629	0.0658646	0.0326783	1.07 (1-1.14)	0.0438474	0.274693	20	0.423664	0.641102	0.984602
	TUFM	cg00348858	rs62036624	0.0386279	0.0191812	1.04 (1-1.08)	0.0440258	0.851433	20	0.424582	0.54763	0.992394
	PC	cg21628794	rs11600959	-0.0318838	0.0158406	0.97 (0.94-1)	0.0441369	0.426452	20	0.424849	0.579783	0.953977
	SUOX	cg21554249	rs705702	-0.103101	0.0512595	0.9 (0.82-1)	0.0442885	0.091207	9	0.425504	0.583648	0.996638
	NDUFA6	cg01529207	rs117529804	-0.028084	0.0139803	0.97 (0.95-1)	0.0445561	0.0411048	20	0.42609	0.802716	0.997489
	RMND1	cg18121565	rs41290241	0.0388418	0.0193373	1.04 (1-1.08)	0.044574	0.476378	20	0.42609	0.638504	0.983913
	FDPS	cg23022783	rs10908461	-0.112624	0.0560766	0.89 (0.8-1)	0.0446005	0.825268	20	0.42609	0.577726	0.997385
	ECHDC1	cg04064050	rs7752238	0.0270781	0.0134999	1.03 (1-1.05)	0.0448781	0.200971	20	0.427025	0.570158	0.98546
	ECHDC1	cg02103895	rs1073931	-0.0221282	0.0110357	0.98 (0.96-1)	0.0449472	0.240365	20	0.427025	0.568169	0.97976
	ECHDC1	cg05544413	rs7756880	0.028358	0.0141474	1.03 (1-1.06)	0.0450198	0.151548	20	0.427025	0.568429	0.982186
	FARS2	cg26704043	rs17736761	-0.0172526	0.00860895	0.98 (0.97-1)	0.0450664	0.424946	20	0.427025	0.646393	0.991615
	ECHDC1	cg07513276	rs9375503	0.0320145	0.0159829	1.03 (1-1.07)	0.0451721	0.332156	20	0.427025	0.567924	0.977612
	CLYBL	cg05833851	rs12430063	-0.165726	0.0827485	0.85 (0.72-1)	0.0452016	0.228791	3	0.427025	0.56923	0.999856
	PNPT1	cg18811423	rs782585	0.0176189	0.00882827	1.02 (1-1.04)	0.0459624	0.893577	20	0.433409	0.534847	0.982595
	SOD1	cg03173570	rs4817418	-0.124441	0.0623837	0.88 (0.78-1)	0.0460682	0.888042	4	0.433603	0.611534	0.999917
	SLC25A33	cg09058554	rs9430152	-0.0214507	0.0107669	0.98 (0.96-1)	0.0463393	0.271841	20	0.43535	0.583374	0.996354
	CRLS1	cg06944123	rs2876004	-0.0322647	0.0162036	0.97 (0.94-1)	0.0464577	0.0201042	20	0.435659	0.565429	0.991747
	DNAJC30	cg26561611	rs10479665	0.0850078	0.0428447	1.09 (1-1.18)	0.0472455	0.847635	10	0.437	0.748792	0.998075
	CPT1C	cg21723184	rs115751101	-0.039244	0.0198043	0.96 (0.92-1)	0.047525	0.685843	20	0.437	0.733813	0.997714
	MTHFD1L	cg10395519	rs3849793	0.0140239	0.00708095	1.01 (1-1.03)	0.0476466	0.233093	20	0.437	0.544457	0.971979
	CPT1C	cg21604803	rs115751101	0.0542282	0.0274095	1.06 (1-1.11)	0.0478785	0.0287913	20	0.437	0.733988	0.9987
	MTHFD1L	cg13748794	rs3849793	0.0520005	0.026307	1.05 (1-1.11)	0.0480779	0.269825	20	0.437	0.552611	0.998881
	MRPS7	cg02996684	rs112478464	-0.170088	0.0860531	0.84 (0.71-1)	0.0480926	0.461782	20	0.437	0.70191	0.998136
	COX10	cg08823020	rs2323096	-0.0924568	0.0467996	0.91 (0.83-1)	0.0482011	0.084371	19	0.437	0.566226	0.999293
	PCCA	cg06398335	rs4772302	-0.0226494	0.0114732	0.98 (0.96-1)	0.0483699	0.786555	20	0.437	0.548869	0.994801
	CRLS1	cg01844098	rs6038334	0.0940641	0.0476746	1.1 (1-1.21)	0.0484907	0.0347904	18	0.437	0.561631	0.993098
	TUFM	cg02850742	rs4788095	0.117431	0.0596072	1.12 (1-1.26)	0.0488291	0.371575	6	0.437	0.544068	0.999176
	NAGS	cg09300856	rs228771	-0.0632267	0.032111	0.94 (0.88-1)	0.0489524	0.288854	20	0.437	0.474823	0.988982
	PNPT1	cg13402698	rs782585	-0.124977	0.0634734	0.88 (0.78-1)	0.0489576	0.8748	20	0.437	0.529272	0.997405
	CHPT1	cg15068132	rs2559856	-0.0382608	0.0194424	0.96 (0.93-1)	0.0490784	0.923465	20	0.437	0.512525	0.992275
	SLC25A1	cg24879257	rs9606020	-0.128855	0.0655423	0.88 (0.77-1)	0.0493008	0.954954	7	0.437	0.843074	0.997326
	MRPS9	cg09738100	rs10182969	-0.0368534	0.0187529	0.96 (0.93-1)	0.0493897	0.142866	20	0.437	0.519663	0.964489
	MRPS9	cg11127732	rs7603354	0.0358973	0.0182695	1.04 (1-1.07)	0.0494289	0.130508	20	0.437	0.520951	0.982975
	ADHFE1	cg20794855	rs4737233	-0.0824313	0.0419591	0.92 (0.85-1)	0.0494647	0.568808	9	0.437	0.648621	0.998878
	GADD45GIP1	cg18197795	rs11667458	-0.0453318	0.0230749	0.96 (0.91-1)	0.0494662	0.0322201	20	0.437	0.569568	0.966957
	COX10	cg15611993	rs2323096	-0.125976	0.0641348	0.88 (0.78-1)	0.0495029	0.0435774	16	0.437	0.565665	0.999526
	GTPBP3	cg24720006	rs117419016	0.0837825	0.0426774	1.09 (1-1.18)	0.0496274	0.139545	6	0.437	0.826133	0.999836
	CLYBL	cg22853485	rs2763928	-0.0788663	0.040191	0.92 (0.85-1)	0.0497289	0.90188	20	0.437	0.529871	0.997249
	CPT1C	cg16206364	rs10416103	-0.0286629	0.0146159	0.97 (0.94-1)	0.0498704	0.159424	16	0.437	0.582513	0.999344
	LIPT1	cg14399236	rs2632277	-0.0170596	0.00869948	0.98 (0.97-1)	0.0498803	0.0523957	20	0.437	0.264394	0.349823
	UNG	cg19258682	rs12829548	-0.147141	0.0750347	0.86 (0.75-1)	0.0498823	0.320332	3	0.437	0.846895	0.999936

## Sheet: TableS4-eqtl (PGC)
	Table S4. Summary data-level Mendelian randomization analysis for association between mitochondrial gene expression and major depressive disorder (PGC)
	Gene	topSNP	Beta	SE	OR (95% CI)	P-value	P value (HEIDI test)	nsnp_HEIDI	FDR Porrection	PPH4	H4/（H3+H4）
	ATP5MD	rs6584542	-0.0294039	0.00674975	0.97 (0.96-0.98)	1.32e-05	0.0879081	20	0.00318566	0.976648	0.977385
	COQ8A	rs12406714	0.0265393	0.00617534	1.03 (1.01-1.04)	1.73e-05	0.723511	20	0.00372879	0.968971	0.970509
	TRMT10C	rs9825208	0.369003	0.0977427	1.45 (1.19-1.75)	0.00015985	0.142397	20	0.0195848	0.999413	0.999646
	NT5DC2	rs4687626	0.0427353	0.0115913	1.04 (1.02-1.07)	0.000227048	0.10061	20	0.0243646	0.966214	0.9759
	MRPL48	rs7125433	0.0385309	0.0110083	1.04 (1.02-1.06)	0.000464956	0.2915	20	0.0388963	0.980441	0.997972
	HARS2	rs778597	-0.130422	0.0392512	0.88 (0.81-0.95)	0.000891331	0.795697	20	0.0585194	0.971335	0.995483
	UQCC3	rs13941	-0.135861	0.0410587	0.87 (0.81-0.95)	0.000936493	0.337423	20	0.0599664	0.974017	0.997391
	SLC25A12	rs6709156	0.0773268	0.0239052	1.08 (1.03-1.13)	0.00121756	0.328246	20	0.0712227	0.936626	0.9941
	ACADS	rs56178989	0.308536	0.100726	1.36 (1.12-1.66)	0.00219038	0.196164	20	0.104009	0.916747	0.932048
	NDUFA2	rs778593	0.0400168	0.0132878	1.04 (1.01-1.07)	0.00259919	0.524175	20	0.114896	0.89885	0.981815
	BCL2L13	rs2024229	-0.0272269	0.00908594	0.97 (0.96-0.99)	0.0027301	0.532771	20	0.115135	0.8398	0.988989
	TOMM5	rs73441369	-0.042445	0.0141953	0.96 (0.93-0.99)	0.00278916	0.0642704	20	0.116665	0.0050677	0.00507027
	COX8A	rs10751004	-0.0802002	0.0271115	0.92 (0.88-0.97)	0.00309479	0.738288	20	0.122844	0.903496	0.988216
	CSKMT	rs113222038	0.205274	0.0706478	1.23 (1.07-1.41)	0.00366545	0.245824	15	0.133658	0.967305	0.996736
	HSPE1	rs2565163	0.103534	0.0359158	1.11 (1.03-1.19)	0.00394299	0.239235	20	0.137255	0.906836	0.98829
	ARL2	rs616124	-0.0840289	0.0292676	0.92 (0.87-0.97)	0.00409107	0.828537	20	0.140834	0.632116	0.687358
	COQ10B	rs787976	0.158592	0.0555894	1.17 (1.05-1.31)	0.00433187	0.474953	20	0.146061	0.890957	0.986595
	MRPL33	rs34181670	0.115217	0.0405609	1.12 (1.04-1.21)	0.0045031	0.0400804	20	0.146441	0.802504	0.949371
	AKAP10	rs203477	0.01996	0.00708662	1.02 (1.01-1.03)	0.00485383	0.0406081	20	0.149578	0.83947	0.980982
	EHHADH	rs7429119	-0.0598025	0.0212511	0.94 (0.9-0.98)	0.00489166	0.140189	20	0.150127	0.837851	0.920898
	COA1	rs34064273	-0.0370999	0.0133748	0.96 (0.94-0.99)	0.00553945	0.0374568	20	0.162187	0.80701	0.970639
	RMDN3	rs4924501	0.0420252	0.0152414	1.04 (1.01-1.07)	0.00582786	0.631254	20	0.164576	0.779633	0.975296
	ETFDH	rs17843966	-0.0359359	0.0131022	0.96 (0.94-0.99)	0.00609286	0.783111	20	0.167882	0.452033	0.491338
	GUK1	rs75176484	0.148146	0.0544475	1.16 (1.04-1.29)	0.00651047	0.288974	20	0.174976	0.665139	0.972623
	PRSS35	rs1144188	-0.207274	0.0762615	0.81 (0.7-0.94)	0.00656888	0.0492403	20	0.17502	0.777907	0.934187
	SLC25A37	rs2928682	0.0261785	0.00975081	1.03 (1.01-1.05)	0.00725829	0.96942	20	0.184739	0.684953	0.974126
	MALSU1	rs274058	-0.095143	0.0356633	0.91 (0.85-0.98)	0.00763471	0.658483	20	0.190991	0.758589	0.984793
	VDAC2	rs11543	-0.119325	0.045059	0.89 (0.81-0.97)	0.00809227	0.237236	20	0.196352	0.859311	0.973891
	TOMM22	rs5757194	-0.109901	0.0415625	0.9 (0.83-0.97)	0.00818744	0.0434642	20	0.196904	0.751955	0.986143
	GTPBP3	rs11666309	0.0744207	0.0281549	1.08 (1.02-1.14)	0.00821117	0.305011	20	0.19717	0.699538	0.986342
	BAD	rs947939	-0.176232	0.0674212	0.84 (0.73-0.96)	0.00895153	0.392489	20	0.204318	0.884273	0.985489
	ETFRF1	rs76197653	-0.0460755	0.017633	0.95 (0.92-0.99)	0.00897425	0.691565	20	0.204318	0.743128	0.975941
	PDP1	rs11778469	0.0703696	0.0271474	1.07 (1.02-1.13)	0.00953827	0.0830455	20	0.210374	0.458888	0.569353
	STX17	rs1342147	0.055952	0.0215939	1.06 (1.01-1.1)	0.00956699	0.389973	20	0.210374	0.776212	0.989225
	MRPL34	rs8100232	0.0226173	0.00873832	1.02 (1.01-1.04)	0.00964551	0.582995	20	0.211089	0.642906	0.982454
	FHIT	rs11130745	0.0416062	0.0161003	1.04 (1.01-1.08)	0.00976086	0.317956	13	0.213014	0.815265	0.990075
	RBFA	rs3744872	0.0680612	0.0264506	1.07 (1.02-1.13)	0.010078	0.295552	20	0.216593	0.00516737	0.00517672
	CYCS	rs62451620	0.0949358	0.0370484	1.1 (1.02-1.18)	0.0103927	0.493259	20	0.221521	0.786128	0.961816
	SCP2	rs1242331	-0.0158772	0.00621496	0.98 (0.97-1)	0.0106286	0.390724	20	0.223963	0.632564	0.931346
	ECHDC2	rs1242331	-0.0203801	0.00797987	0.98 (0.96-1)	0.0106512	0.288328	20	0.223963	0.647795	0.94521
	FARS2	rs13191012	0.0392325	0.0155308	1.04 (1.01-1.07)	0.0115332	0.551012	20	0.231855	0.634047	0.941658
	SPRYD4	rs2657880	0.0178636	0.00720073	1.02 (1-1.03)	0.0131089	0.821278	20	0.24428	0.645837	0.820112
	ECSIT	rs34803265	0.102831	0.0420687	1.11 (1.02-1.2)	0.0145115	0.570637	20	0.257871	0.758296	0.977332
	MPV17L2	rs2271881	-0.0774052	0.0317044	0.93 (0.87-0.98)	0.0146278	0.664081	20	0.258941	0.481108	0.689886
	LYRM9	rs3751972	-0.0471577	0.0195152	0.95 (0.92-0.99)	0.0156722	0.516833	20	0.267262	0.69516	0.990159
	DMPK	rs7246377	-0.0369219	0.0152999	0.96 (0.94-0.99)	0.0158126	0.790414	20	0.268021	0.553147	0.957412
	COX20	rs1053700	-0.037486	0.0155391	0.96 (0.93-0.99)	0.0158491	0.670836	20	0.268349	0.624229	0.970649
	OXCT1	rs66820325	-0.0927324	0.0384637	0.91 (0.85-0.98)	0.0159128	0.318986	20	0.269133	0.614477	0.952125
	C8orf82	rs2721142	-0.11371	0.0481471	0.89 (0.81-0.98)	0.0181906	0.0538647	20	0.289119	0.747053	0.993471
	UQCRC1	rs9166	-0.0446181	0.0189177	0.96 (0.92-0.99)	0.0183469	0.276489	20	0.29008	0.0820128	0.0834217
	TIMM29	rs36059375	0.0759403	0.0327556	1.08 (1.01-1.15)	0.0204282	0.406281	20	0.295591	0.72315	0.987952
	ACP6	rs12119079	-0.0197123	0.00851112	0.98 (0.96-1)	0.0205546	0.0759765	20	0.295591	0.531467	0.944973
	GLS	rs7562400	0.0449305	0.01964	1.05 (1.01-1.09)	0.0221545	0.236437	20	0.307088	0.563973	0.935819
	ABAT	rs13333072	-0.0293919	0.012951	0.97 (0.95-1)	0.0232393	0.784392	20	0.315811	0.343059	0.872643
	EXD2	rs61981619	-0.0882041	0.0389171	0.92 (0.85-0.99)	0.0234233	0.196333	20	0.316652	0.682941	0.964309
	IDH3A	rs11855127	0.118317	0.0522318	1.13 (1.02-1.25)	0.0234987	0.529477	20	0.317305	0.46815	0.902891
	ISCU	rs968312	-0.0365187	0.0161867	0.96 (0.93-1)	0.0240648	0.0964839	20	0.32137	0.479702	0.959242
	METTL15	rs12270335	-0.104143	0.0462566	0.9 (0.82-0.99)	0.0243585	0.247231	20	0.322857	0.0197231	0.0198543
	SDHAF1	rs7251575	-0.0511179	0.022927	0.95 (0.91-0.99)	0.0257742	0.707335	20	0.330624	0.564497	0.971511
	NSUN3	rs116047532	-0.203952	0.0916303	0.82 (0.68-0.98)	0.0260263	0.653132	15	0.331399	0.886372	0.997139
	TMEM65	rs11998018	0.110122	0.0495683	1.12 (1.01-1.23)	0.0263094	0.478798	20	0.333005	0.459092	0.941811
	XPNPEP3	rs103197	0.0696183	0.0314393	1.07 (1.01-1.14)	0.0268031	0.0325622	20	0.33418	0.316567	0.418652
	SLC25A25	rs4837240	-0.0808349	0.0365225	0.92 (0.86-0.99)	0.0268777	0.802706	20	0.334456	0.749366	0.985057
	MRPS25	rs36093951	-0.0310858	0.0141338	0.97 (0.94-1)	0.02785	0.199359	20	0.340146	0.505403	0.969713
	SERAC1	rs13206168	-0.0248707	0.0113886	0.98 (0.95-1)	0.0289751	0.019143	20	0.348583	0.350315	0.886993
	YARS2	rs11052213	0.120665	0.0560194	1.13 (1.01-1.26)	0.0312412	0.436458	20	0.358226	0.548526	0.943848
	GATC	rs566124	-0.03314	0.0154247	0.97 (0.94-1)	0.0316739	0.573001	20	0.36031	0.14607	0.176499
	SLC25A44	rs74634803	-0.108692	0.0505924	0.9 (0.81-0.99)	0.0316831	0.511273	15	0.36031	0.765723	0.991563
	METAP1D	rs11673986	-0.0828899	0.0389884	0.92 (0.85-0.99)	0.0335023	0.154396	20	0.367887	0.380687	0.877214
	NLRX1	rs4148170	-0.107799	0.0514778	0.9 (0.81-0.99)	0.0362524	0.724576	20	0.377064	0.125599	0.135739
	MRPL15	rs4506187	0.0756572	0.0361441	1.08 (1-1.16)	0.0363305	0.486505	20	0.377567	0.518972	0.955547
	LACTB	rs2729779	0.0477425	0.0228602	1.05 (1-1.1)	0.0367565	0.0194693	20	0.379555	0.306418	0.516441
	PTGES2	rs10819363	0.0784994	0.0379471	1.08 (1-1.17)	0.0385785	0.256291	20	0.387528	0.573541	0.967535
	LIAS	rs1048140	-0.0230647	0.0111635	0.98 (0.96-1)	0.0388216	0.891055	20	0.38859	0.382504	0.916539
	ACAD8	rs12292140	0.0291874	0.0141622	1.03 (1-1.06)	0.0393095	0.59421	20	0.389838	0.301767	0.757228
	UQCRC2	rs4783432	-0.0913949	0.0444387	0.91 (0.84-1)	0.0397201	0.832453	20	0.391135	0.0480939	0.0499467
	TRIT1	rs79540048	-0.0246295	0.0119888	0.98 (0.95-1)	0.039939	0.027852	20	0.391589	0.554331	0.95318
	COX6B2	rs12461665	0.0993407	0.0486267	1.1 (1-1.21)	0.04106	0.440795	19	0.39432	0.34054	0.907512
	HMGCL	rs11714	-0.0480664	0.0236671	0.95 (0.91-1)	0.0422611	0.31606	20	0.397963	0.481675	0.757227
	CISD1	rs1339586	-0.0120093	0.00594854	0.99 (0.98-1)	0.0435021	0.38695	20	0.401271	0.365927	0.920912
	FOXRED1	rs633607	0.0131175	0.00649783	1.01 (1-1.03)	0.0435132	0.450986	20	0.401271	0.357509	0.850478
	LYRM1	rs11642550	0.0962532	0.0478436	1.1 (1-1.21)	0.0442377	0.934975	20	0.403009	0.410953	0.899781
	AKR7A2	rs2227295	0.0402193	0.0201618	1.04 (1-1.08)	0.0460619	0.0380695	20	0.410234	0.320085	0.894392
	LYPLA1	rs10102905	-0.0858908	0.043178	0.92 (0.84-1)	0.0466762	0.316667	14	0.41266	0.659731	0.973344
	ALDH4A1	rs1009971	-0.0633548	0.0319515	0.94 (0.88-1)	0.047385	0.327713	14	0.415098	0.481089	0.937575
	COMT	rs9618717	0.0308169	0.0156144	1.03 (1-1.06)	0.048425	0.500392	20	0.416755	0.155142	0.224744
	UCP3	rs3781907	0.0572871	0.0291019	1.06 (1-1.12)	0.0490104	0.394595	20	0.419242	0.36623	0.848164

## Sheet: TableS5-eqtl (FinnGen)
	Table S5. Summary data-level Mendelian randomization analysis for association between mitochondrial gene expression and major depressive disorder (FinnGen)
	Gene	topSNP	Beta	SE	OR (95% CI)	P-value	P value (HEIDI test)	nsnp_HEIDI	FDR Porrection	PPH4	H4/（H3+H4）
	GPX1	rs11130203	0.292421	0.0627808	1.34 (1.18-1.52)	3.19584e-06	0.12535	20	0.00454333	0.986508	0.986608
	AMT	rs3448	-0.0684414	0.0158993	0.93 (0.91-0.96)	1.67219e-05	0.136496	20	0.0104599	0.941108	0.941525
	BCO2	rs2904613	-0.202324	0.0528194	0.82 (0.74-0.91)	0.000127887	0.108542	20	0.0275698	0.982341	0.986097
	NDUFAF3	rs12715430	-0.213975	0.0558724	0.81 (0.72-0.9)	0.000128291	0.0131013	20	0.0275698	0.912471	0.913796
	SLC25A39	rs12601548	-0.209821	0.057001	0.81 (0.73-0.91)	0.000232311	0.241106	20	0.0394879	0.973923	0.978956
	COA5	rs3769698	0.145398	0.0412825	1.16 (1.07-1.25)	0.00042826	0.209255	20	0.0522778	0.983727	0.993847
	METAP1D	rs11673986	-0.202775	0.0589463	0.82 (0.73-0.92)	0.000581724	0.223722	20	0.0601821	0.95827	0.976517
	HSPE1	rs2565163	0.17219	0.0514689	1.19 (1.07-1.31)	0.000821284	0.0649886	20	0.07339	0.946444	0.956151
	PDF	rs3759979	-0.126284	0.038844	0.88 (0.82-0.95)	0.00114974	0.0751892	20	0.0862373	0.389578	0.393833
	MRPL33	rs34181670	0.173277	0.0545183	1.19 (1.07-1.32)	0.00148126	0.0358299	20	0.0937811	0.983313	0.993265
	UQCC2	rs2296330	0.0864704	0.0272382	1.09 (1.03-1.15)	0.00150045	0.0338566	20	0.0942066	0.704315	0.731911
	BCL2L13	rs2024229	-0.0426163	0.013627	0.96 (0.93-0.98)	0.001764	0.482416	20	0.0995866	0.9095	0.991187
	SLC25A28	rs2052318	0.157098	0.050388	1.17 (1.06-1.29)	0.00182221	0.565782	20	0.100034	0.933531	0.986013
	MRPL15	rs4506187	0.132831	0.0439311	1.14 (1.05-1.24)	0.00249776	0.201686	20	0.115562	0.92794	0.989935
	ETFRF1	rs76197653	-0.0778359	0.0264059	0.93 (0.88-0.97)	0.00320173	0.559592	20	0.137778	0.905723	0.988691
	STX17	rs1342147	-0.094913	0.0322801	0.91 (0.85-0.97)	0.003279	0.682713	20	0.13934	0.92241	0.993526
	TDRKH	rs2495396	0.0433012	0.0151212	1.04 (1.01-1.08)	0.00418849	0.689624	20	0.154117	0.894109	0.98663
	LIPT2	rs656506	0.273412	0.096023	1.31 (1.09-1.59)	0.0044083	0.25242	20	0.159083	0.923465	0.991977
	MCL1	rs4970966	-0.101783	0.0359501	0.9 (0.84-0.97)	0.00463698	0.835721	20	0.163619	0.828857	0.902278
	NIPSNAP3A	rs10820724	0.0399665	0.0143269	1.04 (1.01-1.07)	0.00527701	0.311861	20	0.174841	0.76902	0.954936
	NT5DC2	rs4687626	0.0479192	0.0172214	1.05 (1.01-1.09)	0.0053936	0.0580012	20	0.176086	0.305549	0.318935
	RSAD1	rs2290861	-0.0914911	0.0341188	0.91 (0.85-0.98)	0.00732828	0.275457	20	0.20176	0.747183	0.91666
	HADHA	rs2384361	0.0620056	0.0231587	1.06 (1.02-1.11)	0.00741906	0.0570561	20	0.202124	0.862526	0.983032
	MTRF1L	rs6921137	-0.0219797	0.0082072	0.98 (0.96-0.99)	0.0074041	0.0207148	20	0.202124	0.86628	0.958799
	NFU1	rs4346430	-0.0639819	0.024477	0.94 (0.89-0.98)	0.00895004	0.299855	20	0.220512	0.821702	0.987465
	FOXRED1	rs633607	0.0252998	0.00969119	1.03 (1.01-1.05)	0.0090385	0.220654	20	0.221673	0.716936	0.939678
	TIMM10B	rs17243759	-0.106311	0.0408486	0.9 (0.83-0.97)	0.00925328	0.897371	20	0.224345	0.724437	0.948906
	CPT1A	rs3018712	-0.0925585	0.0357556	0.91 (0.85-0.98)	0.00963542	0.382305	20	0.227268	0.84685	0.983835
	SPG7	rs4785686	0.0869103	0.0336686	1.09 (1.02-1.17)	0.00984166	0.263074	20	0.229365	0.639526	0.914856
	SLC25A13	rs17167473	0.0533454	0.0209752	1.05 (1.01-1.1)	0.0109823	0.0102332	20	0.239862	0.721275	0.912249
	CHDH	rs2680671	0.347115	0.136944	1.41 (1.08-1.85)	0.0112534	0.925031	20	0.243963	0.823824	0.974543
	MRPL51	rs4764601	-0.0939455	0.037173	0.91 (0.85-0.98)	0.0114958	0.106205	20	0.24559	0.744748	0.977964
	FAM136A	rs6708754	-0.0846313	0.0336143	0.92 (0.86-0.98)	0.0118119	0.878444	20	0.249686	0.712765	0.963365
	CASP8	rs7560328	0.0779085	0.0310563	1.08 (1.02-1.15)	0.0121203	0.582681	20	0.251871	0.745803	0.963456
	HADHB	rs12185726	-0.0978298	0.0394512	0.91 (0.84-0.98)	0.0131468	0.474393	20	0.260114	0.716892	0.957708
	ISCU	rs968312	-0.0608732	0.0245805	0.94 (0.9-0.99)	0.0132685	0.773057	20	0.26047	0.672956	0.933172
	FIS1	rs114756165	0.0357145	0.0144291	1.04 (1.01-1.07)	0.0133174	0.0538242	20	0.260647	0.7576	0.935075
	ACADS	rs56178989	0.334083	0.13648	1.4 (1.07-1.83)	0.0143706	0.295312	20	0.268492	0.859518	0.949993
	MRPL9	rs11204879	0.223748	0.0914688	1.25 (1.05-1.5)	0.0144383	0.438185	20	0.269434	0.781097	0.969098
	ATP5F1E	rs73135120	0.0633583	0.0259129	1.07 (1.01-1.12)	0.0144833	0.308045	10	0.269632	0.854262	0.989046
	COQ8A	rs12406714	0.0225321	0.00930303	1.02 (1-1.04)	0.0154346	0.582055	20	0.276106	0.474933	0.673542
	MAIP1	rs3114090	0.228615	0.0946324	1.26 (1.04-1.51)	0.0156999	0.19361	20	0.278554	0.900208	0.991321
	LONP1	rs8102642	-0.0410861	0.0170343	0.96 (0.93-0.99)	0.0158666	0.0583458	20	0.278554	0.762213	0.965773
	MRPS23	rs9911992	-0.316907	0.131184	0.73 (0.56-0.94)	0.0157027	0.0468582	14	0.278554	0.735743	0.932268
	UQCRH	rs41292543	0.0885518	0.0372183	1.09 (1.02-1.18)	0.0173478	0.991085	20	0.288832	0.783782	0.985195
	CBR4	rs72704235	0.0462893	0.0196668	1.05 (1.01-1.09)	0.0185884	0.711921	20	0.298511	0.693791	0.914135
	ARF5	rs34029720	0.222475	0.095182	1.25 (1.04-1.51)	0.0194201	0.0932359	20	0.302481	0.673516	0.925098
	DMAC2L	rs7146558	-0.065572	0.0281091	0.94 (0.89-0.99)	0.0196604	0.12404	20	0.304138	0.611755	0.966682
	NT5M	rs2270180	-0.0330705	0.014209	0.97 (0.94-0.99)	0.0199427	0.798768	20	0.304138	0.710711	0.966384
	NDUFS8	rs3133268	-0.0582945	0.0250501	0.94 (0.9-0.99)	0.019959	0.77713	20	0.304138	0.653661	0.951022
	CRLS1	rs6133282	0.0407877	0.0175211	1.04 (1.01-1.08)	0.0199163	0.323133	20	0.304138	0.551822	0.939573
	ALAS1	rs411457	-0.159104	0.0682805	0.85 (0.75-0.98)	0.0197983	0.0760046	20	0.304138	0.593631	0.756268
	SLC25A25	rs4837240	-0.115263	0.0495074	0.89 (0.81-0.98)	0.0199021	0.124457	20	0.304138	0.478314	0.707099
	DGLUCY	rs41299205	-0.0515868	0.022422	0.95 (0.91-0.99)	0.0214071	0.204437	20	0.313448	0.783084	0.949211
	TOMM5	rs73441369	-0.0521226	0.022681	0.95 (0.91-0.99)	0.0215574	0.197502	20	0.314179	0.319831	0.370627
	KYAT3	rs3738055	0.0346887	0.015148	1.04 (1.01-1.07)	0.0220224	0.543667	20	0.317761	0.57608	0.916711
	ACSF2	rs898454	-0.0852058	0.0373714	0.92 (0.85-0.99)	0.0226094	0.0513312	20	0.322594	0.534714	0.810685
	SPRYD4	rs2657880	0.023838	0.0106317	1.02 (1-1.05)	0.0249513	0.0567266	20	0.336806	0.470994	0.577924
	MTO1	rs2017272	-0.0376557	0.0168608	0.96 (0.93-1)	0.0255273	0.119171	20	0.340563	0.540032	0.940949
	NDUFV2	rs11660603	0.0775653	0.0350606	1.08 (1.01-1.16)	0.0269445	0.271496	20	0.352011	0.514734	0.92649
	COQ10B	rs787976	0.178228	0.0810332	1.2 (1.02-1.4)	0.0278463	0.0893049	20	0.356059	0.323925	0.367254
	CYCS	rs62451620	0.0983414	0.0448301	1.1 (1.01-1.2)	0.0282607	0.0800639	20	0.356893	0.607295	0.8958
	COX15	rs12779255	0.0847625	0.0386598	1.09 (1.01-1.17)	0.0283418	0.336954	20	0.356893	0.480188	0.781817
	TSPO	rs739092	-0.051778	0.0235896	0.95 (0.91-0.99)	0.0281674	0.116968	20	0.356893	0.399196	0.740233
	NNT	rs7710854	-0.0352701	0.0161035	0.97 (0.94-1)	0.0285086	0.0372789	16	0.358211	0.603351	0.937426
	SLC25A23	rs348357	0.0562881	0.0257284	1.06 (1.01-1.11)	0.0286852	0.683202	16	0.359508	0.474186	0.914156
	SPIRE1	rs60876158	-0.0413248	0.0190805	0.96 (0.92-1)	0.0303249	0.100445	20	0.367149	0.548105	0.943717
	TUFM	rs7187776	-0.0163876	0.00761213	0.98 (0.97-1)	0.0313317	0.744891	20	0.372246	0.602963	0.956306
	EXD2	rs61981619	-0.122771	0.0571512	0.88 (0.79-0.99)	0.0316991	0.188804	20	0.372589	0.516727	0.937566
	TOMM7	rs10276099	0.0322904	0.015082	1.03 (1-1.06)	0.0322742	0.410327	20	0.375108	0.406045	0.73323
	FARS2	rs13191012	0.051655	0.0241794	1.05 (1-1.1)	0.0326533	0.687193	20	0.376294	0.508523	0.921154
	MRPS7	rs7225349	0.0319535	0.0149703	1.03 (1-1.06)	0.0328051	0.0774613	20	0.376963	0.62375	0.96862
	ACAA2	rs75116816	-0.0597222	0.028025	0.94 (0.89-1)	0.0330863	0.131028	20	0.378773	0.445131	0.776724
	GATM	rs7164602	-0.0254466	0.0119464	0.97 (0.95-1)	0.0331668	0.577991	20	0.378935	0.520748	0.923978
	FDPS	rs6677385	-0.166221	0.0784831	0.85 (0.73-0.99)	0.0341821	0.940334	20	0.384838	0.504994	0.960081
	ETFA	rs56372945	-0.0274844	0.0129971	0.97 (0.95-1)	0.0344587	0.101758	20	0.385731	0.641664	0.962309
	ACSF3	rs12447947	-0.0918693	0.0435865	0.91 (0.84-0.99)	0.0350529	0.252844	20	0.387939	0.371232	0.682883
	METTL5	rs35417312	0.0857676	0.0407098	1.09 (1.01-1.18)	0.0351344	0.0718653	20	0.388206	0.737123	0.965426
	MTX3	rs76766140	-0.0862987	0.0410432	0.92 (0.85-0.99)	0.035498	0.427884	20	0.388987	0.588859	0.963318
	ABCB8	rs11975690	0.135946	0.0646727	1.15 (1.01-1.3)	0.0355481	0.615846	20	0.388987	0.652266	0.952711
	ISCA1	rs2147063	-0.0220912	0.0105307	0.98 (0.96-1)	0.0359236	0.115991	20	0.390935	0.518955	0.95377
	ME2	rs2427777	-0.0537726	0.0257214	0.95 (0.9-1)	0.0365658	0.721742	20	0.392731	0.469766	0.864905
	DNAJC30	rs111602115	0.072503	0.034783	1.08 (1-1.15)	0.0371205	0.281862	20	0.395699	0.744496	0.918021
	COA1	rs34064273	-0.0430834	0.020683	0.96 (0.92-1)	0.0372481	0.101623	20	0.396249	0.514545	0.865204
	BAK1	rs210143	-0.02381	0.0115767	0.98 (0.95-1)	0.0397145	0.060309	20	0.404333	0.105036	0.11779
	C15orf61	rs2589993	-0.0775413	0.0378182	0.93 (0.86-1)	0.040328	0.864264	20	0.406352	0.5797	0.971149
	HARS2	rs778597	-0.116344	0.0573532	0.89 (0.8-1)	0.0425041	0.85104	20	0.411566	0.421856	0.922628
	MPV17L2	rs2271881	-0.0986797	0.0487019	0.91 (0.82-1)	0.0427442	0.377248	20	0.412073	0.431457	0.877264
	FASN	rs35038106	-0.0330227	0.0165222	0.97 (0.94-1)	0.0456414	0.281344	20	0.420589	0.420361	0.857852
	OCIAD2	rs7673965	0.109944	0.0551979	1.12 (1-1.24)	0.0463918	0.282764	20	0.421775	0.515524	0.888559
	ACAD10	rs10774634	-0.162769	0.0820484	0.85 (0.72-1)	0.0472755	0.850139	16	0.424962	0.532326	0.716438
	CRAT	rs3118625	-0.0250357	0.0126507	0.98 (0.95-1)	0.0478171	0.207885	20	0.426274	0.475389	0.907924
	PNPT1	rs782642	-0.0829871	0.042002	0.92 (0.85-1)	0.0481787	0.676845	20	0.427835	0.365338	0.892132
	LIPT1	rs2632277	-0.0250575	0.0127812	0.98 (0.95-1)	0.0499376	0.0996696	20	0.433365	0.190258	0.257382

## Sheet: TableS6-pqtl
	Table S6. Summary data-level Mendelian randomization analysis for association between mitochondrial proteins and major depressive disorder (PGC and FinnGen)
	Source of outcome	Gene	topSNP	Beta	SE	OR (95% CI)	P-value	P value (HEIDI test)	nsnp_HEIDI	PPH4	H4/（H3+H4）
	PGC	BCL2	rs4987845	0.228365	0.0961693	1.26 (1.04-1.52)	0.0175674	0.273264	8	0.76324	0.772445
	PGC	MSRA	rs12546887	0.226453	0.0823797	1.25 (1.07-1.47)	0.00597972	0.215217	20	0.778146	0.980064
	PGC	PRDX5	rs28395878	0.162006	0.0596757	1.18 (1.05-1.32)	0.00663227	0.404742	20	0.814788	0.991935
	PGC	ALDH5A1	rs2744581	0.0770378	0.0306728	1.08 (1.02-1.15)	0.0120187	0.596531	20	0.931459	0.997791
	PGC	AGXT	rs55649245	0.0368468	0.01637	1.04 (1-1.07)	0.0243938	0.561792	20	0.928982	0.99545
	PGC	ACP6	rs12119079	-0.0107699	0.00464475	0.99 (0.98-1)	0.02041	0.171411	20	0.988255	0.99998
	PGC	HSDL2	rs10817342	-0.0149783	0.00732536	0.99 (0.97-1)	0.0408828	0.191244	20	0.913459	0.999252
	PGC	HEBP1	rs1941	-0.0812973	0.0360109	0.92 (0.86-0.99)	0.0239723	0.348428	8	0.607068	0.961274
	PGC	METAP1D	rs62183777	-0.220375	0.092183	0.8 (0.67-0.96)	0.0168198	0.784483	20	0.964649	0.999907
	PGC	SCP2	rs1242331	-0.252444	0.108488	0.78 (0.63-0.96)	0.0199692	0.228579	20	0.725884	0.994674
	PGC	OXCT1	rs12186512	-0.268846	0.112407	0.76 (0.61-0.95)	0.0167699	0.934965	20	0.435134	0.890185
	FinnGen	LONP1	rs2275244	-0.134624	0.0373649	0.87 (0.81-0.94)	0.000314602	0.290097	20	0.990736	0.999709
	FinnGen	METAP1D	rs62183777	-0.47263	0.146799	0.62 (0.47-0.83)	0.00128379	0.479607	20	0.710315	0.825261
	FinnGen	MCEE	rs6716795	-0.101218	0.0342951	0.9 (0.84-0.97)	0.00316346	0.391814	20	0.907679	0.975172
	FinnGen	TDRKH	rs4845556	0.0587047	0.0204635	1.06 (1.02-1.1)	0.00412095	0.409206	20	0.89909	0.988355
	FinnGen	FIS1	rs7778271	0.0967921	0.0393611	1.1 (1.02-1.19)	0.0139293	0.135509	20	0.871638	0.992461
	FinnGen	DCXR	rs4482345	-0.16598	0.0799694	0.85 (0.72-0.99)	0.0379359	0.982821	20	0.608538	0.989121
	FinnGen	ACAA1	rs156265	-0.137787	0.0667667	0.87 (0.76-0.99)	0.0390449	0.548914	20	0.614642	0.927123
	FinnGen	RIDA	rs2242197	0.0444248	0.0216451	1.05 (1-1.09)	0.0401291	0.5418	20	0.566712	0.984471

## Sheet: TableS7-Brain
	Table S7. The result of forward SMR analysis between Mitochondria genes and major depressive disorder
	Outcome	tissue	Gene	topSNP	Beta	SE	OR (95% CI)	P-value	P value (HEIDI test)	nsnp_HEIDI
	PGC	Brain_Amygdala	ACSF3	rs4782449	-0.0284219	0.00981821	0.97 (0.95–0.99)	0.00379382	0.888624	20
			LYRM9	rs11657613	-0.0284684	0.0113421	0.97 (0.95–0.99)	0.0120743	0.142749	11
			MRPL34	rs35116124	0.0335899	0.0142556	1.03 (1.01–1.06)	0.0184603	0.54371	4
			ACP6	rs12145385	-0.0129459	0.00582439	0.99 (0.98–1.00)	0.0262358	0.447199	13
			PPA2	rs1994636	-0.0304057	0.0137139	0.97 (0.94–1.00)	0.0266129	0.030234	6
			ETFDH	rs3210749	0.0233643	0.0113626	1.02 (1.00–1.05)	0.0397594	0.00958927	3
		Brain_Anterior_cingulate_cortex	AMT	rs11715060	-0.0681056	0.0190492	0.93 (0.90–0.97)	0.000349911	0.00560199	11
			GUF1	rs62305383	0.022362	0.00688592	1.02 (1.01–1.04)	0.00116427	0.576914	15
			ACP6	rs12045115	-0.0209215	0.00695147	0.98 (0.97–0.99)	0.00261546	0.695461	13
			PIF1	rs865576	0.0224358	0.00748172	1.02 (1.01–1.04)	0.00271093	0.726168	16
			ABCB8	rs11769256	0.0389725	0.013394	1.04 (1.01–1.07)	0.0036178	0.133941	8
			MRPL34	rs8100232	0.0273748	0.0112961	1.03 (1.01–1.05)	0.0153768	0.706792	9
			LYRM9	rs3751972	-0.0259492	0.0112123	0.97 (0.95–1.00)	0.020649	0.375689	8
			PPA2	rs1994636	-0.0266982	0.0119268	0.97 (0.95–1.00)	0.0251889	0.376563	9
			MRS2	rs1056283	-0.0239164	0.0107173	0.98 (0.96–1.00)	0.0256442	0.162895	7
			NDUFAF4	rs12202527	0.0523568	0.0248226	1.05 (1.00–1.11)	0.0349242	0.124031	3
			TRIT1	rs137882240	-0.0270456	0.0128974	0.97 (0.95–1.00)	0.0359953	0.0893447	4
			CCDC127	rs13474	-0.0235586	0.0119489	0.98 (0.95–1.00)	0.0486544	0.905546	7
		Brain_Caudate_basal_ganglia	MTCH2	rs66749409	-0.0576701	0.0150654	0.94 (0.92–0.97)	0.000129201	0.0369888	20
			GUF1	rs11724396	0.0238633	0.00717177	1.02 (1.01–1.04)	0.000876637	0.39485	20
			MRPS33	rs6971577	0.0617822	0.0202109	1.06 (1.02–1.11)	0.0022366	0.0921677	10
			SLC30A9	rs1507086	-0.0619878	0.0205639	0.94 (0.90–0.98)	0.00257493	0.173867	20
			ACP6	rs1344	-0.0196047	0.00651503	0.98 (0.97–0.99)	0.00261975	0.653845	14
			ABCB8	rs11769256	0.0457792	0.0158393	1.05 (1.01–1.08)	0.00384958	0.941523	5
			PIF1	rs74749044	0.0182075	0.00665955	1.02 (1.01–1.03)	0.00625625	0.308481	19
			SLC25A12	rs13017585	0.0760563	0.0284917	1.08 (1.02–1.14)	0.00759817	0.574614	10
			NDUFV3	rs6586258	0.0260889	0.0100094	1.03 (1.01–1.05)	0.00914901	0.90386	20
			ACSF3	rs34450472	-0.0218964	0.00843813	0.98 (0.96–0.99)	0.00946075	0.707919	20
			TDRKH	rs868868	0.0347676	0.0134834	1.04 (1.01–1.06)	0.00992145	0.147012	11
			MRPL34	rs7253389	0.0275631	0.0109033	1.03 (1.01–1.05)	0.0114727	0.957491	19
			MMAB	rs7300998	-0.0348092	0.013803	0.97 (0.94–0.99)	0.0116735	0.244157	14
			LYRM9	rs3751972	-0.023007	0.00971598	0.98 (0.96–1.00)	0.0178868	0.43092	12
			PPA2	rs1994636	-0.0289978	0.0125732	0.97 (0.95–1.00)	0.0210929	0.11524	13
			MRS2	rs3827640	-0.0245876	0.0107775	0.98 (0.96–1.00)	0.022526	0.188919	7
			FASTK	rs34104727	-0.0335451	0.0149654	0.97 (0.94–1.00)	0.0249927	0.0282546	5
			CPT1B	rs131756	-0.0263192	0.0118174	0.97 (0.95–1.00)	0.0259364	0.528558	20
			NDUFAF4	rs12202527	0.0446739	0.0204035	1.05 (1.00–1.09)	0.028559	0.633332	9
			LACTB	rs2292038	0.022486	0.0104463	1.02 (1.00–1.04)	0.0313557	0.580164	13
			ACADS	rs10431386	0.0566484	0.02684	1.06 (1.00–1.12)	0.034807	0.0191303	12
			NDUFV1	rs1871043	-0.0463141	0.0220213	0.95 (0.91–1.00)	0.0354526	0.307652	5
			MGST1	rs73318112	0.0396354	0.0194252	1.04 (1.00–1.08)	0.0413092	0.673452	3
			CCDC127	rs6896634	-0.02855	0.014068	0.97 (0.95–1.00)	0.0424142	0.803822	10
			NDUFS1	rs7558619	-0.0305931	0.0152596	0.97 (0.94–1.00)	0.04498	0.739309	14
		Brain_Cerebellar_Hemisphere	MTCH2	rs4752857	-0.0713138	0.0185486	0.93 (0.90–0.97)	0.000120702	0.155138	10
			NDUFS3	rs10838724	-0.0915838	0.0273072	0.91 (0.86–0.96)	0.000796986	0.0864667	19
			GUF1	rs62305383	0.0285145	0.00903938	1.03 (1.01–1.05)	0.00160785	0.531978	11
			SLC25A12	rs6710698	0.047497	0.0151469	1.05 (1.02–1.08)	0.00171406	0.95243	20
			IVD	rs76277863	0.0323654	0.0105123	1.03 (1.01–1.05)	0.0020783	0.669129	10
			MTFR1L	rs1127818	-0.0500416	0.016266	0.95 (0.92–0.98)	0.00209476	0.621708	8
			PIF1	rs865576	0.0189729	0.00623564	1.02 (1.01–1.03)	0.00234496	0.712127	18
			MRPL48	rs72989224	0.0387989	0.0132622	1.04 (1.01–1.07)	0.00343883	0.693791	12
			ACP6	rs1344	-0.0276662	0.00965656	0.97 (0.95–0.99)	0.00416993	0.60725	10
			MMAB	rs10850413	-0.0350207	0.0130798	0.97 (0.94–0.99)	0.00741803	0.0374456	9
			RECQL4	rs13277542	0.0421236	0.0158927	1.04 (1.01–1.08)	0.00803733	0.659807	10
			MRPL34	rs34893599	0.0458447	0.0175621	1.05 (1.01–1.08)	0.00904261	0.832587	4
			ALDH18A1	rs557043	-0.0207649	0.00807826	0.98 (0.96–1.00)	0.0101564	0.0837477	15
			ECHDC2	rs7552139	-0.0335858	0.0140982	0.97 (0.94–0.99)	0.0172064	0.828514	4
			PITRM1	rs4880597	-0.0184617	0.00778787	0.98 (0.97–1.00)	0.0177603	0.970989	20
			LYRM9	rs3751972	-0.0240655	0.010245	0.98 (0.96–1.00)	0.018824	0.625352	11
			PPA2	rs1994636	-0.0298064	0.0130279	0.97 (0.95–1.00)	0.0221434	0.214231	10
			OXCT2	rs2311564	-0.021494	0.00943697	0.98 (0.96–1.00)	0.0227483
			DMPK	rs62111759	-0.0404439	0.0179453	0.96 (0.93–0.99)	0.0242133	0.450725	4
			NSUN4	rs12091789	-0.0192653	0.00867623	0.98 (0.96–1.00)	0.0263873	0.419594	8
			NDUFAF4	rs12202527	0.0332176	0.015106	1.03 (1.00–1.06)	0.0278802	0.258791	11
			TOP1MT	rs2235115	0.0169534	0.00779493	1.02 (1.00–1.03)	0.0296352	0.776702	15
			STYXL1	rs10253077	0.0149729	0.00693296	1.02 (1.00–1.03)	0.0307987	0.571313	14
			NDUFV1	rs1871043	-0.0437728	0.0206543	0.96 (0.92–1.00)	0.0340644	0.214394	4
			CCDC127	rs6896634	-0.014523	0.00692237	0.99 (0.97–1.00)	0.035907	0.376736	20
			GATC	rs566124	-0.0168475	0.00814964	0.98 (0.97–1.00)	0.0387094	0.729157	15
			ACSM1	rs2341643	0.014715	0.00717225	1.01 (1.00–1.03)	0.0402025	0.833045	11
			TXNRD2	rs45616631	0.0183345	0.00894105	1.02 (1.00–1.04)	0.0403058	0.667581	14
			TMEM177	rs2272053	-0.0126408	0.00619718	0.99 (0.98–1.00)	0.0413729	0.615684	20
			PDE2A	rs79147547	0.017984	0.0089395	1.02 (1.00–1.04)	0.0442464	0.109683	13
			COMT	rs45616631	0.029691	0.0148341	1.03 (1.00–1.06)	0.0453344	0.570548	6
			FOXRED1	rs672908	0.012558	0.006297	1.01 (1.00–1.03)	0.0461217	0.414736	20
			ABCB6	rs7577690	-0.0391475	0.0197382	0.96 (0.93–1.00)	0.0473295	0.0254977	6
			XPNPEP3	rs138312	0.0237921	0.0120207	1.02 (1.00–1.05)	0.0477868	0.210323	7
			LARS2	rs2159894	0.026386	0.0134489	1.03 (1.00–1.05)	0.049769	0.10032	10
		Brain_Cerebellum	GPX1	rs7622786	0.0682388	0.0192377	1.07 (1.03–1.11)	0.000389441	0.0117298	13
			PIF1	rs113818297	0.0200131	0.00616652	1.02 (1.01–1.03)	0.00117264	0.823642	19
			MTFR1L	rs1127818	-0.0413038	0.0128532	0.96 (0.94–0.98)	0.00131123	0.645682	6
			GUF1	rs62305383	0.0268059	0.00838277	1.03 (1.01–1.04)	0.00138512	0.281606	11
			MRPL48	rs7125433	0.0383486	0.0121346	1.04 (1.01–1.06)	0.00157625	0.595126	13
			SLC25A12	rs12692974	0.0453755	0.0145568	1.05 (1.02–1.08)	0.00182615	0.993463	20
			ACP6	rs1344	-0.0231355	0.00781305	0.98 (0.96–0.99)	0.00306509	0.759446	12
			IVD	rs76994419	0.0233531	0.00842751	1.02 (1.01–1.04)	0.00558748	0.797393	13
			MMAB	rs11836136	-0.0263941	0.00996825	0.97 (0.96–0.99)	0.00810129	0.200868	15
			RECQL4	rs13277542	0.0333926	0.012687	1.03 (1.01–1.06)	0.0084875	0.485856	13
			ABCB10	rs10799540	0.0480036	0.0184365	1.05 (1.01–1.09)	0.00922151
			ALDH18A1	rs1270505	-0.0259766	0.00999204	0.97 (0.96–0.99)	0.00932978	0.0837703	20
			ACSF3	rs883941	0.0308476	0.011989	1.03 (1.01–1.06)	0.010082	0.207029	20
			NME4	rs1204501	-0.0576443	0.0224382	0.94 (0.90–0.99)	0.0101986	0.244342	14
			TOP3A	rs4924846	-0.0194764	0.007819	0.98 (0.97–1.00)	0.0127417	0.0631377	20
			MRPL34	rs8100232	0.0280294	0.0113059	1.03 (1.01–1.05)	0.0131686	0.651973	6
			UQCRFS1	rs10406650	0.0482061	0.0199413	1.05 (1.01–1.09)	0.0156319	0.593901	4
			LYRM9	rs3751972	-0.0175448	0.00739594	0.98 (0.97–1.00)	0.0176816	0.5465	12
			GLYCTK	rs1060330	0.0224446	0.00951729	1.02 (1.00–1.04)	0.0183591	0.00857999	20
			PITRM1	rs61837966	-0.0144428	0.00620616	0.99 (0.97–1.00)	0.0199561	0.900502	18
			OXCT2	rs2311564	-0.021663	0.00939904	0.98 (0.96–1.00)	0.0211772	0.0423818	7
			MTCH2	rs7120413	-0.0477293	0.0213687	0.95 (0.91–0.99)	0.025509	0.0407371	7
			FASTK	rs34104727	-0.0374093	0.0167642	0.96 (0.93–1.00)	0.0256487	0.0298788	5
			ACSM1	rs12926853	0.0187482	0.00861177	1.02 (1.00–1.04)	0.0294775	0.196739	8
			NDUFS8	rs2075609	0.0447109	0.0205776	1.05 (1.00–1.09)	0.0297955	0.281097	6
			NDUFAF4	rs6568649	0.0378798	0.0175104	1.04 (1.00–1.07)	0.0305202	0.629806	9
			PXMP2	rs5744983	0.0226629	0.0104794	1.02 (1.00–1.04)	0.0305716	0.157423	6
			PDK1	rs7566884	0.0249715	0.0117481	1.03 (1.00–1.05)	0.0335393	0.845008	19
			HSD17B8	rs2076310	-0.0305878	0.0144461	0.97 (0.94–1.00)	0.0342282	0.856317	3
			BNIP3	rs4342945	0.0174193	0.0082513	1.02 (1.00–1.03)	0.0347642	0.708551	14
			ECHDC2	rs1242198	-0.0211028	0.0100299	0.98 (0.96–1.00)	0.0353796	0.252152	16
			XPNPEP3	rs103197	0.0291503	0.0139349	1.03 (1.00–1.06)	0.0364487	0.300634	13
			PPA2	rs2636732	-0.0323293	0.0157057	0.97 (0.94–1.00)	0.0395476	0.0357131	12
			TMEM177	rs2272053	-0.0111409	0.0054362	0.99 (0.98–1.00)	0.0404234	0.986541	20
			TXNRD2	rs45616631	0.0170692	0.00834631	1.02 (1.00–1.03)	0.0408435	0.187014	15
			CCDC127	rs13474	-0.0133923	0.00655469	0.99 (0.97–1.00)	0.0410355	0.254237	20
			COMT	rs45616631	0.0288728	0.0142455	1.03 (1.00–1.06)	0.0426826	0.994226	6
			PDE2A	rs117465572	0.0152849	0.00755785	1.02 (1.00–1.03)	0.0431363	0.216364	20
			STYXL1	rs10255591	0.0139664	0.0069414	1.01 (1.00–1.03)	0.0442147	0.140402	20
			FOXRED1	rs672908	0.0115314	0.00576376	1.01 (1.00–1.02)	0.0454276	0.403556	20
			COX6B2	rs12461665	-0.0205711	0.0104048	0.98 (0.96–1.00)	0.0480322	0.581814	6
			GRPEL1	rs4689587	-0.0173389	0.00881003	0.98 (0.97–1.00)	0.049058	0.138161	20
		Brain_Cortex	GPX1	rs9842132	0.0543566	0.0144476	1.06 (1.03–1.09)	0.000168339	0.00477981	18
			MTCH2	rs11604680	-0.0350559	0.00938174	0.97 (0.95–0.98)	0.000186523	0.060939	20
			SLC30A9	rs28403249	-0.0775978	0.0225281	0.93 (0.89–0.97)	0.000572149	0.193763	20
			GUF1	rs11724396	0.0227193	0.00683682	1.02 (1.01–1.04)	0.000890274	0.466616	20
			ACP6	rs1344	-0.0183179	0.00603325	0.98 (0.97–0.99)	0.00239616	0.712454	14
			PIF1	rs113818297	0.0362555	0.0122669	1.04 (1.01–1.06)	0.00312117	0.835078	6
			ACSF3	rs7202765	-0.0265503	0.00917142	0.97 (0.96–0.99)	0.00379288	0.29138	20
			MRPL48	rs149655762	0.0398011	0.0139897	1.04 (1.01–1.07)	0.00444073	0.0693163	7
			SLC25A12	rs7355523	0.058759	0.0210061	1.06 (1.02–1.11)	0.00515427	0.939095	18
			ABCB8	rs71539868	0.0579631	0.0210297	1.06 (1.02–1.10)	0.00584679	0.337393	8
			MMAB	rs7300998	-0.0306034	0.011807	0.97 (0.95–0.99)	0.00954246	0.267127	17
			MRPL34	rs8100232	0.0213436	0.00846502	1.02 (1.00–1.04)	0.0116893	0.810433	20
			LYRM9	rs3751972	-0.0185703	0.00783736	0.98 (0.97–1.00)	0.017814	0.603741	11
			METAP1D	rs62183807	-0.0311226	0.0132263	0.97 (0.94–0.99)	0.0186179	0.70253	17
			MFN1	rs3806687	0.0427835	0.0184738	1.04 (1.01–1.08)	0.0205638	0.413502	8
			PPA2	rs1994636	-0.0253772	0.0111277	0.97 (0.95–1.00)	0.0225752	0.0547137	17
			TRIT1	rs12124681	-0.0252046	0.0110863	0.98 (0.95–1.00)	0.0229964	0.190951	8
			SLC25A32	rs2687364	-0.044985	0.0198672	0.96 (0.92–0.99)	0.0235563	0.457399	7
			CPT1B	rs131756	-0.0181466	0.00806389	0.98 (0.97–1.00)	0.0244266	0.369983	20
			LYRM4	rs457759	0.0303157	0.0135562	1.03 (1.00–1.06)	0.0253329	0.508974	20
			NDUFAF4	rs12202527	0.0316263	0.0143325	1.03 (1.00–1.06)	0.027341	0.169896	8
			FASTK	rs34104727	-0.0393807	0.0179622	0.96 (0.93–1.00)	0.0283494	0.0310914	4
			HSD17B8	rs2076310	-0.0339466	0.015893	0.97 (0.94–1.00)	0.0326845	0.159873	4
			LACTB	rs4775633	0.023173	0.0114435	1.02 (1.00–1.05)	0.0428687	0.37454	11
			CCDC127	rs13474	-0.0239328	0.0119059	0.98 (0.95–1.00)	0.0444145	0.687709	18
			TXNRD2	rs73148965	-0.0185797	0.00932192	0.98 (0.96–1.00)	0.0462486	0.207921	17
			FOXRED1	rs672908	0.0180352	0.00907593	1.02 (1.00–1.04)	0.046906	0.222678	20
			TOP3A	rs587609	-0.0222644	0.0113124	0.98 (0.96–1.00)	0.0490522	0.658276	13
		Brain_Frontal_Cortex_BA9	GPX1	rs6778080	0.0712643	0.0183279	1.07 (1.04–1.11)	0.000100952	0.0151138	12
			MTCH2	rs4752857	-0.0533312	0.0143757	0.95 (0.92–0.98)	0.00020742	0.148885	6
			GUF1	rs62305383	0.0198703	0.00607161	1.02 (1.01–1.03)	0.00106544	0.641097	16
			CHCHD5	rs6707131	-0.0458396	0.0171101	0.96 (0.92–0.99)	0.00738192	0.39802	5
			MRPL34	rs7253389	0.0242024	0.00966777	1.02 (1.01–1.04)	0.0123001	0.803999	13
			ACSF3	rs59788479	-0.0253802	0.0102714	0.97 (0.96–0.99)	0.0134747	0.5977	20
			LYRM9	rs3751972	-0.0177984	0.00752895	0.98 (0.97–1.00)	0.0180789	0.741326	12
			LYRM4	rs466837	0.0343824	0.0149388	1.03 (1.01–1.07)	0.0213603	0.692355	15
			MRS2	rs1056283	-0.0224536	0.0099652	0.98 (0.96–1.00)	0.0242461	0.192876	7
			ACP6	rs12145385	-0.0135314	0.00605812	0.99 (0.97–1.00)	0.0255094	0.577589	15
			CPT1B	rs131756	-0.0239237	0.0107581	0.98 (0.96–1.00)	0.0261629	0.607657	20
			SMIM8	rs448580	-0.0188806	0.00850076	0.98 (0.97–1.00)	0.0263478	0.0206885	20
			LACTB	rs2292038	0.0179154	0.00827028	1.02 (1.00–1.03)	0.030293	0.566135	14
			STYXL1	rs56163935	0.0193557	0.00897787	1.02 (1.00–1.04)	0.0310891	0.705154	11
			HSD17B8	rs2076310	-0.0351846	0.016488	0.97 (0.93–1.00)	0.0328464	0.669598	9
			TRIT1	rs137882240	-0.0307806	0.0146291	0.97 (0.94–1.00)	0.0353722	0.63832	6
			TXNRD2	rs13056219	-0.0231115	0.0114446	0.98 (0.96–1.00)	0.0434442	0.194825	12
			CCDC127	rs13474	-0.026999	0.0136783	0.97 (0.95–1.00)	0.0483991	0.855757	12
		Brain_Hippocampus	AMT	rs62259944	-0.0492153	0.0132563	0.95 (0.93–0.98)	0.000205143	0.00268866	20
			MTCH2	rs11823949	-0.0883945	0.0255965	0.92 (0.87–0.96)	0.000553597	0.899084	3
			GUF1	rs62305383	0.0262641	0.00827912	1.03 (1.01–1.04)	0.00151222	0.132416	9
			NDUFAF4	rs850434	0.0648932	0.0255915	1.07 (1.01–1.12)	0.0112213	0.722077	6
			MRPL34	rs8100232	0.0350117	0.0140057	1.04 (1.01–1.06)	0.0124259	0.831392	8
			GLYCTK	rs9311474	0.0242124	0.0101437	1.02 (1.00–1.05)	0.016989	0.165464	8
			TXNRD2	rs7289343	-0.0320266	0.0139495	0.97 (0.94–1.00)	0.0216819	0.830101	4
			LYRM9	rs3751972	-0.0356859	0.0155442	0.96 (0.94–0.99)	0.0216889	0.445756	10
			ACP6	rs12145385	-0.0129391	0.00582588	0.99 (0.98–1.00)	0.0263525	0.624767	13
			XPNPEP3	rs5758065	0.0326366	0.0152864	1.03 (1.00–1.06)	0.0327596	0.446368	11
			LACTB	rs2652822	0.0168814	0.0082845	1.02 (1.00–1.03)	0.0415794	0.605232	20
			NDUFS1	rs7558619	-0.0373636	0.0188811	0.96 (0.93–1.00)	0.0478292	0.515115	9
			RDH13	rs62122059	0.0201055	0.0102433	1.02 (1.00–1.04)	0.0496695	0.275651	10
		Brain_Nucleus_accumbens_basal_ganglia	GPX1	rs9842132	0.0601294	0.0155974	1.06 (1.03–1.09)	0.000115688	0.00435861	20
			SLC30A9	rs28403249	-0.0774722	0.0219034	0.93 (0.89–0.97)	0.000404703	0.20115	20
			GUF1	rs62305383	0.023654	0.00722067	1.02 (1.01–1.04)	0.00105336	0.242183	20
			PIF1	rs1719277	0.0242692	0.00783472	1.02 (1.01–1.04)	0.00195063	0.828694	20
			ACSF3	rs7202765	-0.0285032	0.00972712	0.97 (0.95–0.99)	0.00338657	0.755867	20
			SLC25A12	rs75922913	0.0711258	0.026649	1.07 (1.02–1.13)	0.00760817	0.952645	11
			MRPL34	rs7253389	0.0258072	0.0102648	1.03 (1.01–1.05)	0.0119318	0.833083	15
			TOP3A	rs7210790	-0.036032	0.0147256	0.96 (0.94–0.99)	0.0144089	0.74231	17
			UQCRFS1	rs10406650	0.0578376	0.0237651	1.06 (1.01–1.11)	0.0149447	0.123942	3
			LYRM9	rs3751972	-0.0207124	0.00869844	0.98 (0.96–1.00)	0.0172583	0.650831	13
			CPT1B	rs470117	-0.0348595	0.0149991	0.97 (0.94–0.99)	0.02012	0.439664	19
			DMGDH	rs1275104	-0.0239546	0.0106392	0.98 (0.96–1.00)	0.0243513	0.320544	20
			NDUFAF4	rs12202527	0.0351251	0.015895	1.04 (1.00–1.07)	0.0271178	0.286284	10
			ACP6	rs2275552	-0.0125702	0.00571161	0.99 (0.98–1.00)	0.0277493	0.721056	17
			TRIT1	rs137882240	-0.0389154	0.0185043	0.96 (0.93–1.00)	0.0354621	0.103964	11
			LACTB	rs2292038	0.0265676	0.0126375	1.03 (1.00–1.05)	0.0355295	0.0650321	15
			CCDC127	rs6896634	-0.0230744	0.0110937	0.98 (0.96–1.00)	0.0375293	0.688546	20
			ECHDC2	rs506527	-0.0502152	0.0247147	0.95 (0.91–1.00)	0.0421746	0.778741	11
		Brain_Hypothalamus	AMT	rs9842132	-0.0683192	0.0197604	0.93 (0.90–0.97)	0.000545442	0.0265847	5
			SLC30A9	rs35741556	-0.0787474	0.0246724	0.92 (0.88–0.97)	0.00141431	0.279067	20
			GUF1	rs62305383	0.0241293	0.00756301	1.02 (1.01–1.04)	0.00142058	0.358692	16
			MRPL34	rs62126256	0.0249032	0.0100201	1.03 (1.01–1.05)	0.0129429	0.852424	10
			TOP3A	rs7212104	-0.0315522	0.0132744	0.97 (0.94–0.99)	0.0174578	0.564787	11
			LYRM9	rs3751972	-0.0318256	0.01377	0.97 (0.94–1.00)	0.0208206	0.510374	10
			ACP6	rs12145385	-0.0114595	0.00513652	0.99 (0.98–1.00)	0.025682	0.630635	15
			NDUFAF4	rs12202527	0.0381722	0.0176404	1.04 (1.00–1.08)	0.030471	0.172987	8
			TRIT1	rs137882240	-0.0304286	0.0143806	0.97 (0.94–1.00)	0.0343492	0.0197036	10
			TXNRD2	rs7290770	-0.0227514	0.0112771	0.98 (0.96–1.00)	0.0436444	0.602285	11
			MTRF1L	rs7750874	-0.0136242	0.00686962	0.99 (0.97–1.00)	0.0473389	0.0669825	20
		Brain_Putamen_basal_ganglia	MTCH2	rs66749409	-0.0497971	0.0128687	0.95 (0.93–0.98)	0.000109002	0.269482	11
			AMT	rs138084484	-0.0459489	0.0121982	0.96 (0.93–0.98)	0.000165304	0.00269786	13
			GUF1	rs11724396	0.0226265	0.00713975	1.02 (1.01–1.04)	0.00152919	0.572974	8
			PIF1	rs865576	0.0198876	0.00644255	1.02 (1.01–1.03)	0.00202245	0.742171	17
			ACSF3	rs34450472	-0.0204879	0.00802214	0.98 (0.96–1.00)	0.0106517	0.462205	20
			MRPL34	rs7253389	0.0301753	0.0121533	1.03 (1.01–1.06)	0.013032	0.865201	9
			LYRM9	rs3751972	-0.0217987	0.00921435	0.98 (0.96–1.00)	0.0179946	0.482522	12
			NDUFV3	rs9977400	0.0307555	0.0135816	1.03 (1.00–1.06)	0.0235435	0.697991	10
			CCDC127	rs11739540	-0.0298942	0.0134848	0.97 (0.95–1.00)	0.0266318	0.778493	4
			DMGDH	rs10060631	-0.0288496	0.0130193	0.97 (0.95–1.00)	0.0266976	0.727645	8
			CPT1B	rs131756	-0.0250865	0.0113889	0.98 (0.95–1.00)	0.0276147	0.623036	12
			ACADS	rs3021337	0.0545359	0.0247608	1.06 (1.01–1.11)	0.0276296	0.0118443	8
			ACP6	rs2275552	-0.0139314	0.00635646	0.99 (0.97–1.00)	0.0284015	0.678006	13
			NDUFAF4	rs12202527	0.0397827	0.0183762	1.04 (1.00–1.08)	0.030395	0.355369	8
			TTC19	rs2301652	0.0312224	0.0154349	1.03 (1.00–1.06)	0.043089	0.0624285	9
			NDUFS1	rs12620907	-0.027416	0.0137833	0.97 (0.95–1.00)	0.0466932	0.403454	10
		Brain_Substantia_nigra	SLC30A9	rs13146152	-0.0441427	0.0140678	0.96 (0.93–0.98)	0.00170187	0.497432	20
			GUF1	rs12646633	0.0255777	0.0085031	1.03 (1.01–1.04)	0.00262932	0.259217	8
			ACSF3	rs4352046	-0.0228746	0.00925863	0.98 (0.96–1.00)	0.0134876	0.477392	16
			MRPL34	rs7253389	0.0208743	0.00852927	1.02 (1.00–1.04)	0.0143904	0.508989	4
			LYRM9	rs3751972	-0.0241532	0.0107191	0.98 (0.96–1.00)	0.0242407	0.913327	7
			ACP6	rs2275552	-0.0107201	0.00491761	0.99 (0.98–1.00)	0.0292619	0.365514	13
	FinnGen	Brain_Amygdala	MTRF1L	rs7752197	-0.0289871	0.0097924	0.97 (0.95–0.99)	0.00307477	0.181337	4
			SPATA20	rs8076632	-0.023716	0.00826814	0.98 (0.96–0.99)	0.00412612	0.0132243	19
			FOXRED1	rs672908	0.0427581	0.0180678	1.04 (1.01–1.08)	0.0179552	0.799411	9
			LONP1	rs35335072	-0.0397951	0.0172223	0.96 (0.93–0.99)	0.0208513	0.0222251	8
			RMDN1	rs2976179	0.0437153	0.0202886	1.04 (1.00–1.09)	0.0311877	0.315059	10
			MRS2	rs6920147	-0.0236506	0.0112373	0.98 (0.96–1.00)	0.0353218	0.517032	9
			TUFM	rs7187776	-0.0431128	0.0211016	0.96 (0.92–1.00)	0.0410415	0.821264	20
		Brain_Anterior_cingulate_cortex	AMT	rs6769821	-0.110521	0.0302136	0.90 (0.84–0.95)	0.000254195	0.401547	10
			DHODH	rs72787038	-0.0661947	0.0181886	0.94 (0.90–0.97)	0.000273325	0.000532129	9
			TRMT61B	rs62131974	-0.0625432	0.0203059	0.94 (0.90–0.98)	0.00206965	0.0634323	10
			SLC25A39	rs8079946	0.0674986	0.0223837	1.07 (1.02–1.12)	0.00256532	0.494826	8
			MTRF1L	rs7752197	-0.0342163	0.0114834	0.97 (0.94–0.99)	0.00288597	0.0639972	10
			LONP1	rs3892355	-0.0364152	0.012611	0.96 (0.94–0.99)	0.00388227	0.545162	12
			HIGD1A	rs73077238	-0.0412833	0.0144132	0.96 (0.93–0.99)	0.00417977	0.129198	5
			SPATA20	rs9890200	-0.0280072	0.00984623	0.97 (0.95–0.99)	0.00444873	0.00643304	20
			FOXRED1	rs685409	0.0359859	0.0152058	1.04 (1.01–1.07)	0.0179528	0.45331	20
			THG1L	rs62387757	0.0275375	0.0118518	1.03 (1.00–1.05)	0.020153	0.0483458	14
			CASP8	rs2349070	-0.0183338	0.00836479	0.98 (0.97–1.00)	0.0283956	0.356605	20
			RMDN1	rs4961193	0.0462376	0.0218284	1.05 (1.00–1.09)	0.0341552	0.092772	10
			MRS2	rs1056283	-0.0327167	0.0155098	0.97 (0.94–1.00)	0.0349081	0.28516	7
			TOMM7	rs10276099	0.0368334	0.0180108	1.04 (1.00–1.07)	0.0408474	0.806621	8
		Brain_Caudate_basal_ganglia	AMT	rs2312462	-0.0598094	0.0154589	0.94 (0.91–0.97)	0.000109317	0.36736	20
			GPX1	rs4955430	0.121876	0.0323403	1.13 (1.06–1.20)	0.000164204	0.208911	20
			MTRF1L	rs506219	-0.0296332	0.00943638	0.97 (0.95–0.99)	0.00168769	0.0316918	16
			SLC25A39	rs850719	0.0723313	0.0231477	1.08 (1.03–1.12)	0.00177946	0.0623974	13
			TDRKH	rs868868	0.0625569	0.020561	1.06 (1.02–1.11)	0.00234613	0.121884	11
			LONP1	rs3892355	-0.0440969	0.0150239	0.96 (0.93–0.99)	0.00333424	0.497253	17
			HIGD1A	rs73077220	-0.052979	0.018335	0.95 (0.91–0.98)	0.00385846	0.212075	8
			SPATA20	rs9890200	-0.0229723	0.00795678	0.98 (0.96–0.99)	0.00388767	0.00550313	20
			SLC25A12	rs13017585	0.137446	0.0489857	1.15 (1.04–1.26)	0.00501845	0.615421	9
			FOXRED1	rs682991	0.0326812	0.013248	1.03 (1.01–1.06)	0.0136298	0.403081	20
			RMDN1	rs7017706	0.0458183	0.0205145	1.05 (1.01–1.09)	0.0255186	0.2637	17
			SUOX	rs10876864	-0.0516661	0.0233196	0.95 (0.91–0.99)	0.0267213	0.0621402	9
			ACSF3	rs34450472	-0.0232723	0.0107331	0.98 (0.96–1.00)	0.0301374	0.256403	20
			RSAD1	rs736911	-0.0478885	0.0225301	0.95 (0.91–1.00)	0.0335422	0.231812	12
			MRS2	rs3827640	-0.0329759	0.0155692	0.97 (0.94–1.00)	0.0341736	0.301963	7
			TOMM7	rs2240726	0.0361826	0.0172482	1.04 (1.00–1.07)	0.0359269	0.550111	20
			MRPL28	rs11640037	-0.0545874	0.026523	0.95 (0.90–1.00)	0.0395786	0.0105885	20
			MMAB	rs7300998	-0.0388887	0.0189126	0.96 (0.93–1.00)	0.0397599	0.0206644	14
			HOGA1	rs12416267	-0.0422997	0.0208016	0.96 (0.92–1.00)	0.0420039	0.918619	4
			MUL1	rs381142	-0.0306971	0.0151996	0.97 (0.94–1.00)	0.0434248	0.0152909	20
			MRPS9	rs73945035	-0.0423684	0.0210391	0.96 (0.92–1.00)	0.0440312	0.110097	7
			TRAP1	rs4786429	0.0393355	0.0197018	1.04 (1.00–1.08)	0.0458747	0.0228186	7
			NDUFA6	rs117529804	0.0543541	0.0276435	1.06 (1.00–1.11)	0.0492696	0.128036	14
		Brain_Cerebellar_Hemisphere	HSD17B8	rs421446	-0.0907418	0.025968	0.91 (0.87–0.96)	0.00047517	0.0141695	17
			BCO2	rs13328843	-0.0454836	0.0136045	0.96 (0.93–0.98)	0.000827952	0.224057	13
			EPHX2	rs56892563	0.0505752	0.0152694	1.05 (1.02–1.08)	0.000925696	0.0148416	11
			SLC25A12	rs6710698	0.0810598	0.0245924	1.08 (1.03–1.14)	0.000980238	0.268042	20
			IVD	rs76277863	0.0468929	0.014874	1.05 (1.02–1.08)	0.00161783	0.354262	10
			MTRF1L	rs7752197	-0.0191867	0.00611088	0.98 (0.97–0.99)	0.00169085	0.269244	20
			SLC25A39	rs850719	0.0585672	0.0186606	1.06 (1.02–1.10)	0.00169788	0.194034	20
			HIGD1A	rs112042968	-0.0481995	0.0166933	0.95 (0.92–0.98)	0.00388496	0.146691	13
			SLC25A13	rs4551263	0.0443081	0.0164529	1.05 (1.01–1.08)	0.00708067	0.342777	12
			UQCC2	rs2281831	-0.0834569	0.0313739	0.92 (0.87–0.98)	0.00781229	0.510272	15
			SPATA20	rs9890200	-0.0655754	0.0247874	0.94 (0.89–0.98)	0.00815676	0.00165428	13
			FOXRED1	rs672908	0.0241384	0.0095822	1.02 (1.01–1.04)	0.0117661	0.216619	20
			LONP1	rs35335072	-0.0282076	0.0116193	0.97 (0.95–0.99)	0.0151972	0.0315694	20
			MRPL48	rs72989224	0.0395263	0.0164723	1.04 (1.01–1.07)	0.0164147	0.00880962	12
			ABCB6	rs7577690	-0.0705074	0.0303332	0.93 (0.88–0.99)	0.0201025	0.0645276	6
			THG1L	rs2270818	0.0303966	0.0132024	1.03 (1.00–1.06)	0.0213155	0.113583	11
			TDRKH	rs7414314	0.0486295	0.0211713	1.05 (1.01–1.09)	0.0216212	0.309305	20
			SUOX	rs10876864	-0.0270761	0.0119232	0.97 (0.95–1.00)	0.0231549	0.576188	14
			CASP8	rs9677180	-0.0148421	0.00709145	0.99 (0.97–1.00)	0.0363528	0.261843	20
			MRPS7	rs8067326	0.0419791	0.0201965	1.04 (1.00–1.08)	0.03766	0.0309701	20
			TOMM7	rs2240726	0.0421023	0.0202987	1.04 (1.00–1.09)	0.0380663	0.568526	17
			LRPPRC	rs4245797	-0.0587311	0.0285251	0.94 (0.89–1.00)	0.0395014	0.745969	20
			L2HGDH	rs2297995	0.0579456	0.0282369	1.06 (1.00–1.12)	0.040158	0.0565337	5
			MMAB	rs10850413	-0.0364833	0.0177982	0.96 (0.93–1.00)	0.0403807	0.335554	9
			ALDH9A1	rs12408101	-0.0466865	0.0229698	0.95 (0.91–1.00)	0.0421015
			TRAP1	rs4786429	0.0165686	0.00816351	1.02 (1.00–1.03)	0.0423986	0.0749458	11
			RMDN1	rs12546802	0.0227598	0.0112194	1.02 (1.00–1.05)	0.0424973	0.238656	20
			STYXL1	rs10253077	0.0172592	0.00853042	1.02 (1.00–1.03)	0.0430476	0.637159	13
			TRMT61B	rs10865507	-0.0411811	0.0204108	0.96 (0.92–1.00)	0.0436317	0.152383	15
			NDUFA6	rs117529804	0.0338937	0.0170536	1.03 (1.00–1.07)	0.0468689	0.103364	18
		Brain_Cerebellum	HSD17B8	rs213209	-0.0911407	0.0250036	0.91 (0.87–0.96)	0.000267288	0.0185242	20
			GPX1	rs7622786	0.108555	0.0309437	1.11 (1.05–1.18)	0.00045125	0.51197	13
			SLC25A12	rs12692974	0.0781809	0.0239966	1.08 (1.03–1.13)	0.00112199	0.402948	20
			COA5	rs72823801	0.0846795	0.0261068	1.09 (1.03–1.15)	0.00118037	0.622198	7
			SLC25A39	rs850719	0.0450331	0.0139537	1.05 (1.02–1.08)	0.0012496	0.0221979	20
			MTRF1L	rs9322407	-0.0184612	0.00594106	0.98 (0.97–0.99)	0.00188751	0.192622	20
			IVD	rs76994419	0.0358309	0.0118252	1.04 (1.01–1.06)	0.0024451	0.700307	13
			HIGD1A	rs112042968	-0.0468601	0.0162401	0.95 (0.92–0.99)	0.00390848	0.128174	14
			SPATA20	rs9890200	-0.0528853	0.0192002	0.95 (0.91–0.98)	0.00587959	0.00326995	20
			TDRKH	rs1623480	0.053136	0.0194619	1.05 (1.02–1.10)	0.00632855	0.402937	20
			NME4	rs1204501	-0.0832695	0.0305324	0.92 (0.87–0.98)	0.00638639	0.0543326	13
			FOXRED1	rs672908	0.0221651	0.00875397	1.02 (1.01–1.04)	0.0113411	0.435941	20
			LONP1	rs35335072	-0.0224014	0.00915117	0.98 (0.96–1.00)	0.0143681	0.0354968	20
			UQCC2	rs35095444	-0.043837	0.0183847	0.96 (0.92–0.99)	0.0171055	0.0678519	20
			THG1L	rs2270818	0.0300714	0.0128865	1.03 (1.00–1.06)	0.0196191	0.0165528	13
			PREPL	rs12474294	0.0687337	0.0314395	1.07 (1.01–1.14)	0.0287994	0.26582	13
			RMDN1	rs4961193	0.0228823	0.0105408	1.02 (1.00–1.04)	0.0299436	0.341913	20
			TOP1MT	rs28549024	-0.0291984	0.0134921	0.97 (0.95–1.00)	0.0304557	0.704936	13
			NIPSNAP3A	rs2487715	0.0233975	0.0109622	1.02 (1.00–1.05)	0.0328122	0.544284	20
			ACSF3	rs883941	0.0321333	0.0151252	1.03 (1.00–1.06)	0.0336296	0.430075	20
			MMAB	rs11836136	-0.0294125	0.0138879	0.97 (0.94–1.00)	0.0341882	0.0825329	15
			TOMM7	rs2240726	0.0245867	0.0116605	1.02 (1.00–1.05)	0.0349845	0.515092	20
			CASP8	rs2080303	-0.013889	0.0066131	0.99 (0.97–1.00)	0.0357094	0.267486	20
			MRPS7	rs8067326	0.0318557	0.0153015	1.03 (1.00–1.06)	0.0373547	0.0260125	20
			L2HGDH	rs1974327	0.0405027	0.0194936	1.04 (1.00–1.08)	0.0377333	0.0855285	15
			TRAP1	rs4786429	0.01716	0.00840665	1.02 (1.00–1.03)	0.0412275	0.0193383	20
			MRPS9	rs58545644	-0.0326274	0.0163534	0.97 (0.94–1.00)	0.0460275	0.00176824	10
			NDUFA6	rs117529804	0.0256997	0.0129887	1.03 (1.00–1.05)	0.0478598	0.144139	12
			BAK1	rs210143	-0.0390308	0.0198941	0.96 (0.92–1.00)	0.0497702	0.320251	6
		Brain_Cortex	GPX1	rs9842132	0.0860802	0.0232836	1.09 (1.04–1.14)	0.000218139	0.606636	18
			COA5	rs6736755	0.074582	0.0230199	1.08 (1.03–1.13)	0.00119575	0.274787	8
			SLC25A12	rs7355523	0.114443	0.035876	1.12 (1.05–1.20)	0.00142287	0.749779	18
			METAP1D	rs62183807	-0.0668823	0.0210525	0.94 (0.90–0.97)	0.00148844	0.485265	17
			MTRF1L	rs3818127	-0.0218734	0.00711804	0.98 (0.96–0.99)	0.00211952	0.0374864	20
			RSAD1	rs2412325	-0.0953628	0.0326805	0.91 (0.85–0.97)	0.00352251	0.219051	7
			HIGD1A	rs73077238	-0.0457705	0.0157375	0.96 (0.93–0.99)	0.0036331	0.542284	14
			SPATA20	rs9890200	-0.0248125	0.00862378	0.98 (0.96–0.99)	0.00401201	0.00329353	20
			NIT1	rs76502631	-0.0895991	0.0313428	0.91 (0.86–0.97)	0.00425412	0.132758	6
			SMDT1	rs9611734	-0.0773647	0.0280403	0.93 (0.88–0.98)	0.00579683	0.0187701	20
			HSD17B8	rs386084	-0.0631964	0.0231674	0.94 (0.90–0.98)	0.00637564	0.0441237	14
			MFN1	rs3806687	0.070358	0.0264555	1.07 (1.02–1.13)	0.00782613	0.275388	8
			SMIM8	rs9344685	-0.0328672	0.0126534	0.97 (0.94–0.99)	0.00939053	0.0358772	19
			FOXRED1	rs672908	0.0346665	0.0138402	1.04 (1.01–1.06)	0.0122534	0.322402	20
			MRPL48	rs149655762	0.042377	0.0174786	1.04 (1.01–1.08)	0.0153291	0.147608	7
			LONP1	rs35335072	-0.0329321	0.0137383	0.97 (0.94–0.99)	0.0165254	0.0760693	20
			LYRM4	rs457759	0.0469755	0.0206593	1.05 (1.01–1.09)	0.0229767	0.954955	20
			MRPL28	rs1984409	-0.0510333	0.0225805	0.95 (0.91–0.99)	0.0238175	0.0191225	20
			UQCRH	rs41292543	0.107074	0.0480077	1.11 (1.01–1.22)	0.0257244	0.792336	6
			SUOX	rs1131017	-0.0507185	0.0229365	0.95 (0.91–0.99)	0.0270182	0.306853	9
			ACSS3	rs10778792	-0.0721345	0.0332486	0.93 (0.87–0.99)	0.0300412	0.639303	3
			RMDN1	rs4961193	0.0456705	0.0213118	1.05 (1.00–1.09)	0.0321153	0.285873	16
			TOMM7	rs2240726	0.0291632	0.0138443	1.03 (1.00–1.06)	0.0351594	0.556991	20
			CASP8	rs2080303	-0.0168758	0.0080468	0.98 (0.97–1.00)	0.035975	0.414416	20
			MMAB	rs7300998	-0.0341901	0.0163299	0.97 (0.94–1.00)	0.0362853	0.0640531	17
			MRS2	rs6920147	-0.0412638	0.0198692	0.96 (0.92–1.00)	0.0378224	0.274502	7
			CPT1C	rs61189653	0.0759739	0.0370209	1.08 (1.00–1.16)	0.0401514	0.169634	3
			TUFM	rs35626515	-0.0669054	0.0328981	0.94 (0.88–1.00)	0.0419802	0.742235	16
			TRAP1	rs4786429	0.0327374	0.0162842	1.03 (1.00–1.07)	0.0443908	0.084728	10
			ACSF3	rs7202765	-0.0242694	0.0121065	0.98 (0.95–1.00)	0.0449995	0.870697	20
			BAK1	rs210143	-0.0280617	0.0140129	0.97 (0.95–1.00)	0.0452244	0.463426	17
			NDUFA6	rs117529804	0.0314761	0.015949	1.03 (1.00–1.06)	0.0484334	0.0751729	12
		Brain_Frontal_Cortex_BA9	AMT	rs4855869	-0.0713944	0.0184846	0.93 (0.90–0.97)	0.000112291	0.288552	20
			GPX1	rs6778080	0.109504	0.029172	1.12 (1.05–1.18)	0.000174225	0.875281	12
			HSD17B8	rs107822	-0.102653	0.0282089	0.90 (0.85–0.95)	0.000273676	0.0275899	20
			RSAD1	rs557	-0.0798191	0.0255747	0.92 (0.88–0.97)	0.00180229	0.383421	12
			MTRF1L	rs2038333	-0.0300183	0.00971034	0.97 (0.95–0.99)	0.00199231	0.194459	17
			COA5	rs72823796	0.103053	0.0339711	1.11 (1.04–1.18)	0.00241694	0.979392	5
			HIGD1A	rs73077220	-0.0353013	0.0121425	0.97 (0.94–0.99)	0.00364626	0.434988	10
			LONP1	rs3892355	-0.0431288	0.0149252	0.96 (0.93–0.99)	0.00385667	0.558818	17
			SPATA20	rs9890200	-0.025989	0.00906871	0.97 (0.96–0.99)	0.00415969	0.00440224	20
			SMIM8	rs448580	-0.030688	0.0127118	0.97 (0.95–0.99)	0.0157723	0.0526554	20
			IMMT	rs13000103	-0.0636036	0.0265316	0.94 (0.89–0.99)	0.0165173	0.477902	16
			FOXRED1	rs685409	0.0375315	0.0157324	1.04 (1.01–1.07)	0.0170506	0.285656	20
			THG1L	rs2270818	0.0312955	0.0136524	1.03 (1.00–1.06)	0.0218883	0.49704	14
			MRPL35	rs11900161	-0.0583755	0.0256102	0.94 (0.90–0.99)	0.0226441	0.250769	16
			MRPL28	rs1984409	-0.0710455	0.0320127	0.93 (0.87–0.99)	0.0264668	0.0302139	16
			RMDN1	rs7465511	0.0609032	0.0277433	1.06 (1.01–1.12)	0.0281464	0.27378	10
			LYRM4	rs466837	0.0487985	0.0224798	1.05 (1.00–1.10)	0.029948	0.946811	15
			CHCHD6	rs113706892	-0.060939	0.0281469	0.94 (0.89–0.99)	0.0303848	0.349616	3
			MRS2	rs1056283	-0.0307157	0.0144363	0.97 (0.94–1.00)	0.0333637	0.248839	7
			CASP8	rs2080303	-0.0153635	0.00730026	0.98 (0.97–1.00)	0.0353334	0.369354	20
			TOMM7	rs2240726	0.0442356	0.0212689	1.05 (1.00–1.09)	0.0375415	0.435465	17
			YBEY	rs12626184	0.0176543	0.0089396	1.02 (1.00–1.04)	0.0482865	0.810844	20
			TRAP1	rs4786429	0.0387726	0.0197011	1.04 (1.00–1.08)	0.0490632	0.0457233	6
			NDUFA6	rs117529804	0.0443711	0.0225783	1.05 (1.00–1.09)	0.0493893	0.20462	14
			TUFM	rs8049439	-0.0503147	0.0256219	0.95 (0.90–1.00)	0.0495602	0.932655	7
		Brain_Hippocampus	AMT	rs62259944	-0.0806257	0.0215526	0.92 (0.88–0.96)	0.000183377	0.593302	20
			COA5	rs72823796	0.0945375	0.0313462	1.10 (1.03–1.17)	0.00256207	0.575647	4
			SLC25A39	rs850714	0.0636846	0.0213843	1.07 (1.02–1.11)	0.00290048
			MTRF1L	rs567425	-0.0295451	0.00993699	0.97 (0.95–0.99)	0.00294666	0.218282	14
			SPATA20	rs9890200	-0.0269432	0.00939876	0.97 (0.96–0.99)	0.0041481	0.00504148	20
			SMDT1	rs2854827	-0.115227	0.0405192	0.89 (0.82–0.96)	0.00445847	0.0325031	20
			HIGD1A	rs73077238	-0.0731946	0.0262519	0.93 (0.88–0.98)	0.00530081	0.617908	5
			MRS2	rs793688	-0.0351771	0.0145977	0.97 (0.94–0.99)	0.0159627	0.371576	7
			FOXRED1	rs685409	0.0433869	0.0185295	1.04 (1.01–1.08)	0.0192062	0.406485	20
			RMDN1	rs7465511	0.0336607	0.0147025	1.03 (1.00–1.06)	0.022053	0.621782	16
			SUOX	rs10876864	-0.0374143	0.0169291	0.96 (0.93–1.00)	0.0271011	0.211125	6
			LONP1	rs10424357	-0.0353971	0.0164982	0.97 (0.93–1.00)	0.0319117	0.0675868	20
			HOGA1	rs12416267	-0.0326005	0.015866	0.97 (0.94–1.00)	0.0399041	0.0537819	12
			TUFM	rs7187776	-0.049957	0.0245211	0.95 (0.91–1.00)	0.0416194	0.899342	20
			MRPL28	rs11640037	-0.0792397	0.0391855	0.92 (0.86–1.00)	0.0431586	0.0172895	19
			TOMM7	rs10276099	0.0552238	0.027552	1.06 (1.00–1.12)	0.0450331	0.254397	6
			CHPT1	rs2559851	0.0347336	0.017519	1.04 (1.00–1.07)	0.0474088	0.994695	12
			MRPS9	rs56067963	-0.0482016	0.024356	0.95 (0.91–1.00)	0.0478104	0.957119	3
			TRAP1	rs4786429	0.0422098	0.0214451	1.04 (1.00–1.09)	0.0490368	0.0441092	6
		Brain_Hypothalamus	AMT	rs9842132	-0.108192	0.0317603	0.90 (0.84–0.96)	0.000657999	0.376008	5
			SLC25A39	rs4793095	0.0628576	0.0189577	1.06 (1.03–1.11)	0.000914236	0.429095	19
			EPHX2	rs56892563	0.0593815	0.0180438	1.06 (1.02–1.10)	0.000998464	0.0571343	13
			MTRF1L	rs7750874	-0.0330543	0.0106935	0.97 (0.95–0.99)	0.00199446	0.453588	20
			LONP1	rs3892355	-0.0444569	0.0156641	0.96 (0.93–0.99)	0.00453767	0.611679	13
			SPATA20	rs9906084	-0.0289507	0.0102846	0.97 (0.95–0.99)	0.0048784	0.00800057	20
			HIGD1A	rs73077220	-0.0657521	0.0237908	0.94 (0.89–0.98)	0.0057139	0.779713	3
			FOXRED1	rs593526	0.0314846	0.0133682	1.03 (1.01–1.06)	0.018513	0.343786	20
			RMDN1	rs13254675	0.0426509	0.0192757	1.04 (1.00–1.08)	0.0269205	0.483074	18
			NIPSNAP3A	rs10761060	0.0401278	0.0183001	1.04 (1.00–1.08)	0.0283238	0.611632	14
			SUOX	rs1131017	-0.0408714	0.0187887	0.96 (0.93–1.00)	0.0296057	0.549629	8
			TOMM7	rs10276099	0.0414857	0.0202037	1.04 (1.00–1.08)	0.0400368	0.336576	13
			TRAP1	rs4786429	0.032277	0.0160685	1.03 (1.00–1.07)	0.0445679	0.0356739	10
		Brain_Nucleus_accumbens_basal_ganglia	AMT	rs4855869	-0.0837775	0.0220037	0.92 (0.88–0.96)	0.000140422	0.19713	20
			GPX1	rs9842132	0.0952222	0.0251583	1.10 (1.05–1.16)	0.000153753	0.502106	20
			COA5	rs72821955	0.093057	0.0294751	1.10 (1.04–1.16)	0.00159324	0.763256	7
			MTRF1L	rs7752197	-0.0329404	0.0106155	0.97 (0.95–0.99)	0.00191543	0.0459272	20
			SLC25A39	rs850719	0.0850744	0.0279496	1.09 (1.03–1.15)	0.00233567	0.0137317	9
			SLC25A12	rs75922913	0.131093	0.0442912	1.14 (1.05–1.24)	0.00307844	0.902552	11
			SPATA20	rs9890200	-0.0251438	0.00869019	0.98 (0.96–0.99)	0.00381154	0.00673046	20
			HIGD1A	rs112042968	-0.0644217	0.0227661	0.94 (0.90–0.98)	0.00465879	0.491966	11
			RPIA	rs335115	-0.0520932	0.0187901	0.95 (0.91–0.98)	0.00556487	0.927641	3
			SMDT1	rs2236779	-0.115898	0.0425691	0.89 (0.82–0.97)	0.00647738	0.0210768	20
			NIPSNAP3A	rs10820724	0.0480278	0.0183785	1.05 (1.01–1.09)	0.00896835	0.680833	18
			RSAD1	rs4794148	-0.0549383	0.0211549	0.95 (0.91–0.99)	0.00940539	0.310646	13
			IMMT	rs10178120	-0.0490958	0.0192969	0.95 (0.92–0.99)	0.0109519	0.34268	20
			LONP1	rs809374	-0.0355717	0.0145263	0.97 (0.94–0.99)	0.0143341	0.138484	20
			FOXRED1	rs685409	0.0360447	0.0152941	1.04 (1.01–1.07)	0.0184345	0.558002	18
			SUOX	rs10876864	-0.0404373	0.0181916	0.96 (0.93–1.00)	0.0262254	0.290267	8
			MRPL28	rs3743884	-0.0693693	0.0317227	0.93 (0.88–0.99)	0.0287615	0.0187659	18
			NUDT5	rs11257659	-0.0573731	0.0262814	0.94 (0.90–0.99)	0.0290334	0.00773547	13
			TUFM	rs2411440	-0.0498476	0.0234148	0.95 (0.91–1.00)	0.0332632	0.881723	20
			TOMM7	rs4722188	0.0457918	0.0219458	1.05 (1.00–1.09)	0.0369255	0.726012	20
			CKMT2	rs2897390	0.0430858	0.0212501	1.04 (1.00–1.09)	0.0426054	0.762413	5
			RMDN1	rs12546802	0.0430541	0.0212544	1.04 (1.00–1.09)	0.0427996	0.146937	15
			ACSF3	rs7202765	-0.0260545	0.012922	0.97 (0.95–1.00)	0.0437688	0.274203	20
			TRAP1	rs4786429	0.0410244	0.0203628	1.04 (1.00–1.08)	0.0439389	0.026456	12
			MRPS9	rs12611597	-0.0485254	0.0242188	0.95 (0.91–1.00)	0.0451104	0.0304049	5
			NDUFA6	rs117529804	0.0490974	0.0249232	1.05 (1.00–1.10)	0.0488444	0.109541	17
		Brain_Putamen_basal_ganglia	AMT	rs138084484	-0.0715234	0.0195229	0.93 (0.90–0.97)	0.000248731	0.517539	13
			LONP1	rs62107430	-0.0417839	0.0131536	0.96 (0.93–0.98)	0.00149	0.19108	20
			SLC25A39	rs850719	0.0688581	0.0223781	1.07 (1.03–1.12)	0.00209072	0.236379	8
			MTRF1L	rs506219	-0.0386619	0.0125793	0.96 (0.94–0.99)	0.0021159	0.00578668	11
			SPATA20	rs9890200	-0.023664	0.00820863	0.98 (0.96–0.99)	0.00394135	0.00597271	20
			HIGD1A	rs112042968	-0.0573876	0.0202809	0.94 (0.91–0.98)	0.00466013	0.95984	4
			SMDT1	rs9611734	-0.0908493	0.0339442	0.91 (0.85–0.98)	0.00744116	0.0299412	20
			NUDT2	rs7863723	-0.0346965	0.0136521	0.97 (0.94–0.99)	0.0110385	0.850779	16
			FOXRED1	rs682991	0.0321619	0.0130584	1.03 (1.01–1.06)	0.0137805	0.359683	20
			RMDN1	rs7465511	0.0524363	0.0230978	1.05 (1.01–1.10)	0.0231966	0.483927	18
			RSAD1	rs2412324	-0.0452182	0.0205175	0.96 (0.92–1.00)	0.0275328	0.130496	11
			ACSF3	rs34450472	-0.0217752	0.0101555	0.98 (0.96–1.00)	0.0320185	0.282412	20
			MRS2	rs6456612	-0.0292594	0.013736	0.97 (0.95–1.00)	0.0331614	0.83185	14
			SUOX	rs11171739	-0.0494868	0.0233737	0.95 (0.91–1.00)	0.0342427	0.383369	10
			TUFM	rs7187776	-0.0557592	0.0270325	0.95 (0.90–1.00)	0.0391437	0.928472	20
			HOGA1	rs12416267	-0.0334889	0.0163756	0.97 (0.94–1.00)	0.0408505
			TOMM7	rs2240726	0.0440919	0.0215898	1.05 (1.00–1.09)	0.0411259	0.685018	9
			MRPL28	rs11640037	-0.0553409	0.0273384	0.95 (0.90–1.00)	0.0429399	0.0146677	13
			MRPS9	rs56067963	-0.044032	0.0221773	0.96 (0.92–1.00)	0.0470942	0.071328	9
		Brain_Substantia_nigra	MTRF1L	rs506219	-0.0295917	0.00977496	0.97 (0.95–0.99)	0.00246752	0.263012	10
			SPATA20	rs9890200	-0.0254825	0.00894903	0.97 (0.96–0.99)	0.00440619	0.00635156	17
			HIGD1A	rs112042968	-0.0456276	0.0167613	0.96 (0.92–0.99)	0.00648494	0.929843	4
			ACSF3	rs4352046	-0.0240428	0.0115468	0.98 (0.95–1.00)	0.0373243	0.857187	17
			MRS2	rs793682	-0.0240641	0.0119259	0.98 (0.95–1.00)	0.0436117	0.665905	9

## Sheet: TableS8
	Table S8. Association between methylation and expression, expression and protein abundance of mitochondrial-related genes
	Gene	mQTL → eQTL								eQTL → pQTL
		Probe	TopSNP	Beta	SE	OR（95%CI）	P value	p_HEIDI		TopSNP	Beta	SE	OR（95%CI）	P value	p_HEIDI
	TDRKH	cg24503712	rs10888435	-1.1066	0.0418619	0.331 (0.305-0.359)	5.48703e-154	1		rs10218531	0.789331	0.029459	2.202 (2.078-2.333)	3.77403e-158	0.992
	METAP1D	-	-	-	-	-	-	-		rs11673986	0.368327	0.0726067	1.445 (1.254-1.666)	3.91794e-07	0.987
	LONP1	cg22499809	rs806704	-1.86341	0.0898754	0.155 (0.13-0.185)	1.73678e-95	0.999923		rs10413286	0.410201	0.0261345	1.507 (1.432-1.586)	1.61665e-55	0.897238
		cg00032366	rs2184854	1.60205	0.0673282	4.963 (4.35-5.663)	3.79986e-125	0.802641
		cg00815325	rs2184854	2.99396	0.213877	19.965 (13.128-30.361)	1.59203e-44	0.998933
	FIS1	cg17825709	rs6979867	-1.70007	0.0666677	0.183 (0.16-0.208)	1.94001e-143	1		rs10215699	0.36514	0.0198644	1.441 (1.386-1.498)	1.84482e-75	0.969403
		cg25385322	rs10230367	-1.53043	0.0575502	0.216 (0.193-0.242)	8.18873e-156	1
		cg01299997	rs10215699	-1.3389	0.0477593	0.262 (0.239-0.288)	6.18873e-173	1
		cg18158419	rs10241107	-1.31068	0.0430978	0.27 (0.248-0.293)	3.83781e-203	1
	SCP2	cg03609269	rs11206043	-6.99175	0.671046	0.001 (0-0.003)	2.02697e-25	0.996335		rs11206043	0.0636144	0.0119266	1.066 (1.041-1.091)	9.61768e-08	0.989652
		cg04310824	rs1242331	-4.86701	0.335724	0.008 (0.004-0.015)	1.26459e-47	0.999459
		cg12220753	rs11206043	-4.76613	0.3131	0.009 (0.005-0.016)	2.51146e-52	0.997863
		cg24543286	rs11206043	-3.88488	0.208996	0.021 (0.014-0.031)	3.99597e-77	1
		cg13685833	rs11206043	-2.51974	0.0894199	0.08 (0.068-0.096)	1.06684e-174	0.998472
		cg22082456	rs10788943	-1.97757	0.0672855	0.138 (0.121-0.158)	7.21754e-190	0.977837
		cg03579872	rs10788941	-1.76882	0.0654917	0.171 (0.15-0.194)	1.17876e-160	0.91447
		cg01802117	rs10157120	-1.06671	0.0272102	0.344 (0.326-0.363)	0	1
		cg05232215	rs10157120	-0.823768	0.0181522	0.439 (0.423-0.455)	0	1
		cg25767906	rs10157120	-0.719137	0.0148676	0.487 (0.473-0.502)	0	1
		cg27535305	rs10157120	-0.681856	0.0137846	0.506 (0.492-0.52)	0	1
		cg08859206	rs10157120	-0.677628	0.0136629	0.508 (0.494-0.522)	0	1
		cg00581603	rs10157120	1.66262	0.0612064	5.273 (4.677-5.945)	1.71856e-162	1
		cg13078931	rs10788944	2.1381	0.0664079	8.483 (7.448-9.663)	1.97911e-227	0.998161

## Sheet: TableS9
	Table S9. Associations of genetically predicted methylation, expression, and protein of candidate gene with major depressive disorder
	PGC									FinnGen
	Tier	Gene	mQTL			eQTL		pQTL		Gene	mQTL			eQTL		pQTL
	Tier		Probe	OR (95% CI)	P value	OR (95% CI)	P value	OR (95% CI)	P value		Probe	OR (95% CI)	P value	OR (95% CI)	P value	OR (95% CI)	P value
	Tier1	TDRKH	cg24503712	0.96 (0.93-0.99)	0.00872227	1.01 (0.99-1.03)	0.470989	1.01 (0.98-1.04)	0.402571	TDRKH	cg24503712	0.93 (0.89-0.97)	0.000721519	1.04 (1.01-1.08)	0.00418849	1.06 (1.02-1.1)	0.00412095
	Tier2	METAP1D	-	-	-	0.92 (0.85-0.99)	0.0335023	0.8 (0.67-0.96)	0.0168198	METAP1D	-	-	-	0.82 (0.73-0.92)	0.000581724	0.62 (0.47-0.83)	0.00128379
	Tier3	LONP1	cg00032366	1.03 (0.99-1.06)	0.168808	1.01 (0.99-1.04)	0.205431	1.03 (0.98-1.08)	0.28971	LONP1	cg00032366	0.93 (0.88-0.99)	0.0135	0.96 (0.93-0.99)	0.0158666	0.87 (0.81-0.94)	0.000314602
	Tier3	LONP1	cg00815325	1.05 (0.98-1.12)	0.170151					LONP1	cg00815325	0.88 (0.79-0.97)	0.0144641
	Tier3	LONP1	cg22499809	0.97 (0.93-1.01)	0.162283					LONP1	cg22499809	1.08 (1.01-1.15)	0.0186281
	Tier3	FIS1	cg25385322	1 (0.97-1.03)	0.90782	1 (0.98-1.02)	0.899482	0.99 (0.94-1.05)	0.848148	FIS1	cg25385322	0.94 (0.9-0.99)	0.0132311	1.04 (1.01-1.07)	0.0133174	1.1 (1.02-1.19)	0.0139293
	Tier3	FIS1	cg17825709	1 (0.97-1.04)	0.899483					FIS1	cg17825709	0.94 (0.9-0.99)	0.0132653
	Tier3	FIS1	cg18158419	1 (0.98-1.03)	0.848144					FIS1	cg18158419	0.95 (0.92-0.99)	0.01348
	Tier3	FIS1	cg01299997	1 (0.98-1.03)	0.848144					FIS1	cg01299997	0.95 (0.92-0.99)	0.013504
	Tier3	SCP2	cg03528519	1.1 (1.04-1.16)	0.00182636	0.98 (0.97-1)	0.0106286	0.78 (0.63-0.96)	0.0199692	SCP2	cg03528519	1.03 (0.94-1.14)	0.535668	1 (0.98-1.02)	0.927773	0.97 (0.73-1.3)	0.855581
	Tier3	SCP2	cg04310824	1.08 (1.02-1.15)	0.0118161					SCP2	cg04310824	1.02 (0.93-1.12)	0.671019
	Tier3	SCP2	cg08859206	1.01 (1-1.02)	0.0234269					SCP2	cg08859206	1 (0.99-1.02)	0.703284
	Tier3	SCP2	cg27535305	1.01 (1-1.02)	0.023428					SCP2	cg27535305	1 (0.99-1.02)	0.703284
	Tier3	SCP2	cg25767906	1.01 (1-1.02)	0.02343					SCP2	cg25767906	1 (0.99-1.02)	0.703284
	Tier3	SCP2	cg05232215	1.01 (1-1.02)	0.0234409					SCP2	cg05232215	1 (0.99-1.02)	0.703285
	Tier3	SCP2	cg01802117	1.02 (1-1.03)	0.0234702					SCP2	cg01802117	1 (0.98-1.02)	0.703287
	Tier3	SCP2	cg00581603	0.98 (0.96-1)	0.0235757					SCP2	cg00581603	0.99 (0.96-1.02)	0.703292
	Tier3	SCP2	cg13078931	0.97 (0.94-1)	0.0236664					SCP2	cg13078931	0.99 (0.95-1.03)	0.703298
	Tier3	SCP2	cg03579872	1.03 (1-1.05)	0.029637					SCP2	cg03579872	1.01 (0.97-1.04)	0.670903
	Tier3	SCP2	cg22082456	1.03 (1-1.05)	0.0296607					SCP2	cg22082456	1.01 (0.97-1.04)	0.670905
	Tier3	SCP2	cg13685833	1.04 (1-1.07)	0.0298627					SCP2	cg13685833	1.01 (0.96-1.06)	0.67092
	Tier3	SCP2	cg24543286	1.06 (1.01-1.11)	0.0304965					SCP2	cg24543286	1.02 (0.94-1.09)	0.670965
	Tier3	SCP2	cg12220753	1.07 (1.01-1.14)	0.031051					SCP2	cg12220753	1.02 (0.93-1.12)	0.671005
	Tier3	SCP2	cg03609269	1.11 (1.01-1.22)	0.0329836					SCP2	cg03609269	1.03 (0.9-1.17)	0.671142
